# Supplementary material for: miR2118-dependent U-rich phasiRNA production in rice anther wall development
Source: Nat Commun. 2020 Jun 19;11:3115. doi: 10.1038/s41467-020-16637-3 (PMC7305157; doi:10.1038/s41467-020-16637-3)
Supplement: Supplementary file 7 — Supplementary Data 1 [file 41467_2020_16637_MOESM7_ESM.xlsx]

## Sheet: Data S1
Supplementary Data 1. The genomic position of 21-nt phasiRNA clusters in anthers
Name	P-val	Chr	Start	End	Phasi ratio	1s-NB_Phasi Abundance	2s-NB_Phasi Abundance	Total Phasi Abundance	mi1-1_phasiRNA clusters	mi1-2_phasiRNA clusters	Anther wall candidate
WT_An_21_phas-3	1e-07	1	2239679	2240160	0.88	1421	2250	3671	x	x	MEL1-merge
WT_An_21_phas-6	1e-07	1	2244154	2244509	0.76	7158	11167	18325	mi1_An_Phas-3	mi2_An_Phas-3	MEL1-merge
WT_An_21_phas-7	1e-07	1	2312981	2313252	0.85	1771	2397	4168	mi1_An_Phas-4	mi2_An_Phas-4	anther wall candidate
WT_An_21_phas-8	1e-07	1	2317262	2317596	0.86	504	710	1214	x	x	anther wall candidate
WT_An_21_phas-9	1e-07	1	2319281	2319636	0.85	1476	1828	3304	mi1_An_Phas-6	mi2_An_Phas-6	MEL1-merge
WT_An_21_phas-10	1e-07	1	2320002	2320273	0.84	1956	3042	4998	x	x	MEL1-merge
WT_An_21_phas-11	5e-06	1	2324348	2324703	0.76	615	1053	1668	mi1_An_Phas-8	x	anther wall candidate
WT_An_21_phas-12	1e-07	1	2325408	2325868	0.88	1262	1775	3037	x	x	MEL1-merge
WT_An_21_phas-13	1e-07	1	2327743	2328014	0.96	2009	3401	5410	mi1_An_Phas-10	mi2_An_Phas-9	MEL1-merge
WT_An_21_phas-14	1e-07	1	2329095	2329555	0.88	6067	8505	14572	mi1_An_Phas-11	mi2_An_Phas-10	MEL1-merge
WT_An_21_phas-15	1e-07	1	2330607	2330794	0.92	551	1076	1627	mi1_An_Phas-12	mi2_An_Phas-11	anther wall candidate
WT_An_21_phas-17	1e-07	1	2332943	2333256	0.78	2161	3369	5530	x	x	anther wall candidate
WT_An_21_phas-18	1e-07	1	2333896	2334272	0.87	825	1241	2066	mi1_An_Phas-15	mi2_An_Phas-13	MEL1-merge
WT_An_21_phas-19	1e-07	1	2334854	2335293	0.83	2020	3296	5316	mi1_An_Phas-16	mi2_An_Phas-14	MEL1-merge
WT_An_21_phas-20	1e-07	1	2342046	2342422	0.75	1304	2061	3365	x	x	anther wall candidate
WT_An_21_phas-22	5e-06	1	2345887	2346032	0.93	3271	3661	6932	x	mi2_An_Phas-17	MEL1-merge
WT_An_21_phas-23	1e-07	1	2347150	2347484	0.81	1796	2980	4776	mi1_An_Phas-19	mi2_An_Phas-18	MEL1-merge
WT_An_21_phas-24	1e-07	1	2347941	2348359	0.88	1876	3142	5018	mi1_An_Phas-20	mi2_An_Phas-19	MEL1-merge
WT_An_21_phas-25	1e-07	1	2349157	2349533	0.89	1919	3354	5273	mi1_An_Phas-21	mi2_An_Phas-20	anther wall candidate
WT_An_21_phas-29	1e-07	1	19144954	19145351	0.89	8589	13460	22049	mi1_An_Phas-24	mi2_An_Phas-23	MEL1-merge
WT_An_21_phas-32	5e-07	1	20084442	20084755	0.77	730	735	1465	x	mi2_An_Phas-26	anther wall candidate
WT_An_21_phas-36	1e-07	1	20452586	20453109	0.96	1618	3794	5412	mi1_An_Phas-30	mi2_An_Phas-30	anther wall candidate
WT_An_21_phas-37	1e-07	1	20455384	20455634	0.97	433	773	1206	x	x	MEL1-merge
WT_An_21_phas-39	1e-07	1	20462572	20462990	0.91	440	777	1217	mi1_An_Phas-34	x	MEL1-merge
WT_An_21_phas-40	1e-07	1	34219202	34219557	0.93	1333	1439	2772	x	x	MEL1-merge
WT_An_21_phas-41	1e-07	1	34222218	34222762	0.88	3170	3717	6887	x	x	MEL1-merge
WT_An_21_phas-42	1e-07	1	34224628	34224899	0.96	975	1892	2867	mi1_An_Phas-36	mi2_An_Phas-35	anther wall candidate
WT_An_21_phas-43	1e-07	1	34227269	34227582	0.91	1184	2117	3301	mi1_An_Phas-37	mi2_An_Phas-36	MEL1-merge
WT_An_21_phas-44	1e-07	1	34229043	34229482	0.9	853	1236	2089	mi1_An_Phas-38	x	MEL1-merge
WT_An_21_phas-45	1e-07	1	34231553	34231887	0.91	552	913	1465	x	x	anther wall candidate
WT_An_21_phas-46	1e-07	1	34254360	34254547	0.92	529	803	1332	x	x	anther wall candidate
WT_An_21_phas-47	1e-07	1	34256844	34257493	0.77	3354	4618	7972	mi1_An_Phas-40	mi2_An_Phas-38	MEL1-merge
WT_An_21_phas-48	1e-07	1	34261997	34262331	0.85	458	440	898	x	x	MEL1-merge
WT_An_21_phas-49	1e-07	1	34278613	34278863	0.98	1513	1649	3162	mi1_An_Phas-42	mi2_An_Phas-40	MEL1-merge
WT_An_21_phas-50	1e-07	1	34285425	34285717	0.95	236	529	765	x	x	MEL1-merge
WT_An_21_phas-51	1e-07	1	34287370	34287662	0.88	2023	3278	5301	mi1_An_Phas-45	mi2_An_Phas-42	anther wall candidate
WT_An_21_phas-52	1e-07	1	34289628	34289962	0.86	2462	3802	6264	mi1_An_Phas-46	mi2_An_Phas-43	MEL1-merge
WT_An_21_phas-53	1e-07	1	34291053	34291471	0.94	1315	3167	4482	mi1_An_Phas-47	mi2_An_Phas-44	MEL1-merge
WT_An_21_phas-54	1e-07	1	38528324	38528490	0.96	959	1160	2119	x	mi2_An_Phas-45	MEL1-merge
WT_An_21_phas-56	1e-07	2	1486814	1487190	0.84	1318	1956	3274	mi1_An_Phas-49	mi2_An_Phas-46	MEL1-merge
WT_An_21_phas-57	1e-07	2	1487553	1487782	0.96	5567	8308	13875	mi1_An_Phas-50	mi2_An_Phas-47	MEL1-merge
WT_An_21_phas-60	1e-07	2	1494775	1495025	0.96	4516	7630	12146	mi1_An_Phas-51	mi2_An_Phas-48	MEL1-merge
WT_An_21_phas-61	1e-07	2	1498528	1498967	0.78	507	881	1388	mi1_An_Phas-52	x	MEL1-merge
WT_An_21_phas-65	1e-07	2	1520012	1520451	0.92	4440	6760	11200	mi1_An_Phas-56	mi2_An_Phas-53	MEL1-merge
WT_An_21_phas-66	1e-07	2	1522769	1523187	0.88	965	1564	2529	mi1_An_Phas-57	x	MEL1-merge
WT_An_21_phas-67	1e-07	2	1523682	1523932	0.89	645	633	1278	mi1_An_Phas-58	x	anther wall candidate
WT_An_21_phas-68	1e-07	2	1527334	1527689	0.94	2336	4318	6654	mi1_An_Phas-59	mi2_An_Phas-56	anther wall candidate
WT_An_21_phas-69	1e-07	2	1528471	1528931	0.92	3015	4186	7201	mi1_An_Phas-60	mi2_An_Phas-57	MEL1-merge
WT_An_21_phas-70	1e-07	2	1531436	1531749	0.96	2438	4202	6640	mi1_An_Phas-61	x	MEL1-merge
WT_An_21_phas-71	1e-07	2	10565462	10565691	0.98	3004	3792	6796	mi1_An_Phas-62	mi2_An_Phas-59	MEL1-merge
WT_An_21_phas-72	1e-07	2	10566893	10567143	0.92	631	1071	1702	mi1_An_Phas-63	x	anther wall candidate
WT_An_21_phas-73	5e-07	2	10612082	10612404	0.77	790	1129	1919	x	x	anther wall candidate
WT_An_21_phas-74	1e-07	2	10616691	10617046	0.95	1182	1736	2918	x	x	MEL1-merge
WT_An_21_phas-75	1e-07	2	10620967	10621280	0.9	327	380	707	x	x	anther wall candidate
WT_An_21_phas-76	1e-07	2	10630884	10631428	0.88	1350	2159	3509	x	x	anther wall candidate
WT_An_21_phas-77	1e-07	2	10642440	10642858	0.96	2139	3032	5171	x	x	anther wall candidate
WT_An_21_phas-79	1e-07	2	10676150	10676547	0.92	453	586	1039	x	x	anther wall candidate
WT_An_21_phas-80	1e-07	2	12243909	12244096	0.92	2099	2782	4881	x	x	anther wall candidate
WT_An_21_phas-81	1e-07	2	12250872	12251269	0.84	470	654	1124	mi1_An_Phas-68	x	MEL1-merge
WT_An_21_phas-82	1e-07	2	12272936	12273354	0.96	1228	1541	2769	mi1_An_Phas-69	x	MEL1-merge
WT_An_21_phas-83	1e-07	2	12291039	12291310	0.96	4172	5852	10024	mi1_An_Phas-70	mi2_An_Phas-66	MEL1-merge
WT_An_21_phas-85	1e-07	2	12296437	12296792	0.87	2963	3962	6925	mi1_An_Phas-72	mi2_An_Phas-68	MEL1-merge
WT_An_21_phas-90	1e-07	2	15795692	15796026	0.88	395	749	1144	mi1_An_Phas-76	mi2_An_Phas-72	MEL1-merge
WT_An_21_phas-91	1e-07	2	15808354	15808604	0.95	785	938	1723	mi1_An_Phas-77	x	MEL1-merge
WT_An_21_phas-93	1e-07	2	16557981	16558294	0.93	284	308	592	x	x	anther wall candidate
WT_An_21_phas-94	1e-07	2	16559227	16559414	0.94	1819	3103	4922	mi1_An_Phas-79	x	anther wall candidate
WT_An_21_phas-96	1e-07	2	16566144	16566457	0.78	597	868	1465	mi1_An_Phas-80	x	MEL1-merge
WT_An_21_phas-100	1e-07	2	16573418	16573626	0.92	583	1736	2319	mi1_An_Phas-82	mi2_An_Phas-78	anther wall candidate
WT_An_21_phas-101	1e-07	2	16578384	16578655	0.95	657	932	1589	mi1_An_Phas-83	x	anther wall candidate
WT_An_21_phas-104	1e-07	2	20200648	20201024	0.87	1252	2103	3355	mi1_An_Phas-84	mi2_An_Phas-81	MEL1-merge
WT_An_21_phas-109	1e-07	2	20251548	20251819	0.94	313	391	704	x	x	anther wall candidate
WT_An_21_phas-110	1e-07	2	20252679	20253139	0.94	2022	2420	4442	x	x	MEL1-merge
WT_An_21_phas-113	1e-07	2	20259469	20259866	0.84	5192	6820	12012	mi1_An_Phas-86	mi2_An_Phas-84	MEL1-merge
WT_An_21_phas-114	1e-07	2	20262070	20262383	0.91	997	1080	2077	mi1_An_Phas-87	x	MEL1-merge
WT_An_21_phas-115	1e-07	2	20263201	20263409	0.94	172	322	494	x	x	anther wall candidate
WT_An_21_phas-116	1e-07	2	20266880	20267277	0.92	625	806	1431	x	x	anther wall candidate
WT_An_21_phas-117	1e-07	2	20270848	20271350	0.89	592	912	1504	x	x	MEL1-merge
WT_An_21_phas-118	1e-07	2	20272805	20273181	0.93	2231	3049	5280	mi1_An_Phas-90	mi2_An_Phas-88	anther wall candidate
WT_An_21_phas-121	1e-07	2	20277804	20278033	0.88	715	879	1594	x	x	anther wall candidate
WT_An_21_phas-122	1e-07	2	20281791	20282104	0.75	297	471	768	x	x	MEL1-merge
WT_An_21_phas-123	5e-07	2	20284997	20285331	0.97	379	569	948	x	x	anther wall candidate
WT_An_21_phas-124	1e-07	2	20298279	20298634	0.86	1243	1526	2769	mi1_An_Phas-95	mi2_An_Phas-93	anther wall candidate
WT_An_21_phas-126	1e-07	2	20305760	20306178	0.9	577	681	1258	mi1_An_Phas-96	mi2_An_Phas-94	anther wall candidate
WT_An_21_phas-128	1e-07	2	20310107	20310651	0.96	556	927	1483	x	x	MEL1-merge
WT_An_21_phas-129	1e-07	2	20322647	20323212	0.91	2344	3320	5664	mi1_An_Phas-98	mi2_An_Phas-96	MEL1-merge
WT_An_21_phas-130	1e-07	2	20327466	20327779	0.92	1732	2120	3852	mi1_An_Phas-99	mi2_An_Phas-97	MEL1-merge
WT_An_21_phas-132	1e-07	2	20332586	20332899	0.96	635	684	1319	x	x	MEL1-merge
WT_An_21_phas-133	1e-07	2	20334141	20334580	0.9	1938	2940	4878	mi1_An_Phas-100	mi2_An_Phas-98	MEL1-merge
WT_An_21_phas-135	1e-07	2	20347375	20347751	0.92	1268	1455	2723	x	x	MEL1-merge
WT_An_21_phas-136	1e-07	2	20349410	20349660	0.83	589	1008	1597	mi1_An_Phas-102	mi2_An_Phas-99	MEL1-merge
WT_An_21_phas-138	1e-07	2	20351441	20351817	0.95	782	1515	2297	mi1_An_Phas-103	mi2_An_Phas-100	MEL1-merge
WT_An_21_phas-141	1e-07	2	20358230	20358753	0.8	946	1499	2445	x	x	anther wall candidate
WT_An_21_phas-142	1e-07	2	20360542	20360855	0.87	7069	11149	18218	mi1_An_Phas-105	mi2_An_Phas-103	MEL1-merge
WT_An_21_phas-143	1e-07	2	20363498	20363874	0.86	5969	8135	14104	mi1_An_Phas-106	mi2_An_Phas-104	anther wall candidate
WT_An_21_phas-144	1e-07	2	20393696	20393946	0.92	873	1926	2799	x	x	anther wall candidate
WT_An_21_phas-145	1e-07	2	20396760	20397199	0.96	2971	3318	6289	mi1_An_Phas-107	mi2_An_Phas-105	MEL1-merge
WT_An_21_phas-147	1e-07	2	20403812	20404314	0.95	2728	3638	6366	x	x	MEL1-merge
WT_An_21_phas-148	1e-07	2	20419313	20419563	0.92	401	631	1032	x	x	MEL1-merge
WT_An_21_phas-149	1e-07	2	22829449	22829846	0.93	1001	1475	2476	mi1_An_Phas-111	mi2_An_Phas-109	MEL1-merge
WT_An_21_phas-151	1e-07	2	22839961	22840421	0.9	5673	12832	18505	mi1_An_Phas-113	mi2_An_Phas-111	MEL1-merge
WT_An_21_phas-152	1e-07	2	22845713	22846089	0.91	403	601	1004	x	x	MEL1-merge
WT_An_21_phas-154	1e-07	2	22852064	22852440	0.83	1104	1490	2594	mi1_An_Phas-116	mi2_An_Phas-115	MEL1-merge
WT_An_21_phas-157	1e-07	2	22856515	22856954	0.91	3209	6878	10087	mi1_An_Phas-119	mi2_An_Phas-117	anther wall candidate
WT_An_21_phas-158	1e-07	2	22858288	22858769	0.93	1751	2277	4028	mi1_An_Phas-120	mi2_An_Phas-118	anther wall candidate
WT_An_21_phas-159	1e-07	2	22859697	22860010	0.9	845	931	1776	x	x	MEL1-merge
WT_An_21_phas-160	1e-07	2	22860808	22861352	0.78	1453	3156	4609	mi1_An_Phas-121	mi2_An_Phas-120	MEL1-merge
WT_An_21_phas-161	1e-07	2	22864218	22864531	0.96	1413	3100	4513	mi1_An_Phas-122	mi2_An_Phas-121	MEL1-merge
WT_An_21_phas-165	1e-07	3	18585911	18586245	0.89	4761	7160	11921	mi1_An_Phas-124	mi2_An_Phas-123	MEL1-merge
WT_An_21_phas-166	1e-07	3	18586889	18587097	0.8	965	1035	2000	mi1_An_Phas-125	x	MEL1-merge
WT_An_21_phas-167	1e-07	3	18588238	18589166	0.9	2472	4171	6643	mi1_An_Phas-126	mi2_An_Phas-125	MEL1-merge
WT_An_21_phas-168	1e-07	3	18591385	18591719	0.86	751	595	1346	x	x	anther wall candidate
WT_An_21_phas-169	1e-07	3	18594598	18594869	0.91	493	729	1222	x	x	anther wall candidate
WT_An_21_phas-172	1e-07	3	26833851	26834227	0.87	451	608	1059	x	x	anther wall candidate
WT_An_21_phas-173	1e-07	3	26837691	26838025	0.84	555	795	1350	x	x	anther wall candidate
WT_An_21_phas-174	1e-07	3	26838775	26839109	0.75	882	994	1876	mi1_An_Phas-131	mi2_An_Phas-131	MEL1-merge
WT_An_21_phas-176	1e-07	3	26841521	26841729	0.93	1234	1813	3047	x	x	MEL1-merge
WT_An_21_phas-180	1e-07	3	26848873	26849165	0.92	2247	2091	4338	mi1_An_Phas-133	mi2_An_Phas-134	MEL1-merge
WT_An_21_phas-181	1e-07	3	26851435	26851706	0.97	12089	20665	32754	mi1_An_Phas-134	mi2_An_Phas-135	MEL1-merge
WT_An_21_phas-183	1e-07	3	26855124	26855563	0.9	1323	1750	3073	mi1_An_Phas-136	mi2_An_Phas-136	MEL1-merge
WT_An_21_phas-184	1e-07	3	26859560	26859831	0.96	1894	4252	6146	mi1_An_Phas-137	mi2_An_Phas-137	MEL1-merge
WT_An_21_phas-189	5e-06	3	27560053	27560303	0.92	194	327	521	x	x	MEL1-merge
WT_An_21_phas-192	1e-07	3	27565215	27565591	0.95	1708	2916	4624	mi1_An_Phas-142	mi2_An_Phas-143	MEL1-merge
WT_An_21_phas-194	1e-07	3	27574360	27574773	0.89	631	1045	1676	x	x	anther wall candidate
WT_An_21_phas-195	1e-07	3	27575498	27575748	0.76	256	347	603	x	x	MEL1-merge
WT_An_21_phas-198	1e-07	3	27624668	27625002	0.91	5534	9038	14572	x	mi2_An_Phas-148	MEL1-merge
WT_An_21_phas-200	1e-07	3	27633954	27634246	0.96	2170	3420	5590	mi1_An_Phas-149	mi2_An_Phas-150	MEL1-merge
WT_An_21_phas-201	1e-07	3	27635723	27636225	0.94	2930	6108	9038	mi1_An_Phas-150	mi2_An_Phas-151	anther wall candidate
WT_An_21_phas-202	1e-07	3	27639861	27640132	0.82	774	945	1719	x	x	MEL1-merge
WT_An_21_phas-203	1e-07	3	27640988	27641364	0.93	1647	2514	4161	mi1_An_Phas-152	mi2_An_Phas-153	MEL1-merge
WT_An_21_phas-205	1e-07	3	32274795	32275276	0.95	1382	2693	4075	mi1_An_Phas-154	x	MEL1-merge
WT_An_21_phas-206	1e-07	3	32276367	32276680	0.82	1753	2323	4076	mi1_An_Phas-155	mi2_An_Phas-155	MEL1-merge
WT_An_21_phas-208	1e-07	3	32277948	32278282	0.85	2484	3453	5937	x	x	anther wall candidate
WT_An_21_phas-209	1e-07	3	32278913	32279163	0.85	670	996	1666	mi1_An_Phas-157	x	MEL1-merge
WT_An_21_phas-211	1e-07	3	32293075	32293430	0.94	705	1104	1809	x	x	anther wall candidate
WT_An_21_phas-212	1e-07	3	32294217	32294593	0.86	898	1155	2053	x	x	anther wall candidate
WT_An_21_phas-213	1e-07	3	32295887	32296284	0.96	570	698	1268	x	x	anther wall candidate
WT_An_21_phas-214	1e-07	3	32297103	32297416	0.95	583	557	1140	x	x	anther wall candidate
WT_An_21_phas-215	1e-07	3	32298209	32298522	0.92	1966	3322	5288	x	x	MEL1-merge
WT_An_21_phas-220	1e-07	3	32305726	32306144	0.94	591	838	1429	x	x	MEL1-merge
WT_An_21_phas-224	1e-07	3	32477590	32478158	0.89	3118	3952	7070	mi1_An_Phas-164	mi2_An_Phas-161	MEL1-merge
WT_An_21_phas-225	1e-07	3	32487361	32487976	0.86	2295	3667	5962	x	x	MEL1-merge
WT_An_21_phas-226	1e-07	3	32494809	32495101	0.89	1310	1999	3309	x	x	MEL1-merge
WT_An_21_phas-227	1e-07	3	32495940	32496295	0.85	2791	4298	7089	x	x	MEL1-merge
WT_An_21_phas-228	1e-07	3	32497164	32497540	0.94	830	1269	2099	x	x	MEL1-merge
WT_An_21_phas-229	1e-07	3	32498303	32499057	0.9	1777	2382	4159	x	x	MEL1-merge
WT_An_21_phas-231	1e-07	3	32505665	32506083	0.88	5828	11188	17016	mi1_An_Phas-168	mi2_An_Phas-165	MEL1-merge
WT_An_21_phas-232	1e-07	3	32507474	32507724	0.97	6047	9779	15826	mi1_An_Phas-169	x	MEL1-merge
WT_An_21_phas-233	1e-07	3	32508425	32508738	0.84	863	1149	2012	x	x	MEL1-merge
WT_An_21_phas-235	1e-07	3	32512599	32513080	0.93	1835	2165	4000	mi1_An_Phas-171	mi2_An_Phas-167	MEL1-merge
WT_An_21_phas-237	1e-07	4	11592695	11593071	0.95	607	766	1373	x	x	MEL1-merge
WT_An_21_phas-250	5e-07	4	13137295	13137482	0.94	290	428	718	x	x	anther wall candidate
WT_An_21_phas-251	5e-07	4	13150740	13151032	0.98	539	911	1450	x	x	anther wall candidate
WT_An_21_phas-252	1e-07	4	13151595	13151992	0.78	1367	2157	3524	mi1_An_Phas-175	mi2_An_Phas-171	MEL1-merge
WT_An_21_phas-254	1e-07	4	13157265	13157452	0.82	190	316	506	x	x	anther wall candidate
WT_An_21_phas-255	1e-07	4	13164113	13164552	0.92	522	822	1344	mi1_An_Phas-176	x	MEL1-merge
WT_An_21_phas-256	1e-07	4	13166555	13166784	0.97	290	277	567	x	x	anther wall candidate
WT_An_21_phas-257	1e-07	4	13168651	13169132	0.85	472	757	1229	x	x	MEL1-merge
WT_An_21_phas-258	1e-07	4	13253653	13253924	0.81	1110	2061	3171	x	x	anther wall candidate
WT_An_21_phas-259	1e-07	4	13272001	13272272	0.98	571	663	1234	x	x	anther wall candidate
WT_An_21_phas-261	1e-07	4	13311805	13312139	0.89	576	698	1274	x	x	MEL1-merge
WT_An_21_phas-262	1e-07	4	13316135	13316490	0.97	911	1568	2479	mi1_An_Phas-180	mi2_An_Phas-176	anther wall candidate
WT_An_21_phas-264	1e-07	4	13341175	13341425	0.86	1003	1532	2535	mi1_An_Phas-182	x	MEL1-merge
WT_An_21_phas-265	1e-07	4	13358834	13359231	0.91	827	1287	2114	mi1_An_Phas-183	x	anther wall candidate
WT_An_21_phas-267	1e-07	4	13393459	13393793	0.95	1110	1007	2117	mi1_An_Phas-184	x	MEL1-merge
WT_An_21_phas-268	1e-07	4	13394969	13395282	0.8	381	604	985	mi1_An_Phas-185	x	MEL1-merge
WT_An_21_phas-269	1e-07	4	14190242	14190429	0.95	2985	4542	7527	x	x	anther wall candidate
WT_An_21_phas-270	1e-07	4	14217831	14218102	0.88	458	670	1128	mi1_An_Phas-187	mi2_An_Phas-183	anther wall candidate
WT_An_21_phas-271	1e-07	4	14221115	14221491	0.87	942	1227	2169	x	x	MEL1-merge
WT_An_21_phas-273	1e-07	4	14267760	14268115	0.81	1524	2080	3604	mi1_An_Phas-190	mi2_An_Phas-185	MEL1-merge
WT_An_21_phas-274	1e-07	4	14271982	14272295	0.84	1433	2274	3707	x	x	anther wall candidate
WT_An_21_phas-275	1e-07	4	14279604	14279812	0.84	801	937	1738	x	x	MEL1-merge
WT_An_21_phas-276	1e-07	4	14286134	14286384	0.81	1019	1030	2049	x	x	anther wall candidate
WT_An_21_phas-277	1e-07	4	14287096	14287430	0.92	4156	4419	8575	mi1_An_Phas-193	mi2_An_Phas-186	MEL1-merge
WT_An_21_phas-278	1e-07	4	14289451	14289680	0.78	799	1079	1878	mi1_An_Phas-194	mi2_An_Phas-187	MEL1-merge
WT_An_21_phas-279	1e-07	4	14290828	14291246	0.85	2536	4508	7044	x	x	anther wall candidate
WT_An_21_phas-280	1e-07	4	14293189	14293397	0.85	379	489	868	x	x	MEL1-merge
WT_An_21_phas-282	1e-07	4	14298545	14298795	0.99	1105	1337	2442	mi1_An_Phas-197	x	anther wall candidate
WT_An_21_phas-283	1e-06	4	14303787	14303974	0.91	533	942	1475	x	x	anther wall candidate
WT_An_21_phas-285	1e-07	4	14328275	14328609	0.93	3213	6047	9260	mi1_An_Phas-200	x	anther wall candidate
WT_An_21_phas-286	1e-07	4	14337476	14337768	0.94	5080	8106	13186	mi1_An_Phas-201	x	MEL1-merge
WT_An_21_phas-287	1e-07	4	14341148	14341440	0.77	1532	2512	4044	x	mi2_An_Phas-194	MEL1-merge
WT_An_21_phas-288	1e-07	4	14343929	14344200	0.9	419	873	1292	x	x	MEL1-merge
WT_An_21_phas-291	1e-07	4	14356332	14356687	0.81	202	363	565	x	x	anther wall candidate
WT_An_21_phas-292	1e-07	4	14369942	14370297	0.84	1948	2520	4468	mi1_An_Phas-205	mi2_An_Phas-197	MEL1-merge
WT_An_21_phas-293	1e-07	4	14373836	14374191	0.89	885	1096	1981	x	x	MEL1-merge
WT_An_21_phas-294	1e-07	4	14475213	14475505	0.95	1706	1967	3673	mi1_An_Phas-207	mi2_An_Phas-199	anther wall candidate
WT_An_21_phas-296	1e-07	4	14554211	14554377	0.92	210	362	572	x	x	anther wall candidate
WT_An_21_phas-297	1e-07	4	14556346	14556596	0.95	384	725	1109	mi1_An_Phas-208	x	anther wall candidate
WT_An_21_phas-298	1e-07	4	14565443	14565714	0.79	415	599	1014	x	x	anther wall candidate
WT_An_21_phas-300	5e-07	4	14602024	14602253	0.84	1197	1978	3175	mi1_An_Phas-211	mi2_An_Phas-202	MEL1-merge
WT_An_21_phas-301	1e-07	4	14605559	14605914	0.83	541	604	1145	mi1_An_Phas-212	x	anther wall candidate
WT_An_21_phas-302	1e-07	4	14617918	14618210	0.84	496	557	1053	x	x	anther wall candidate
WT_An_21_phas-305	1e-07	4	14634768	14635018	0.89	721	911	1632	x	x	anther wall candidate
WT_An_21_phas-306	1e-07	4	14638166	14638479	0.9	1158	1544	2702	mi1_An_Phas-218	x	anther wall candidate
WT_An_21_phas-308	1e-07	4	14642549	14642925	0.82	1593	2202	3795	mi1_An_Phas-220	x	MEL1-merge
WT_An_21_phas-309	1e-07	4	14648112	14648583	0.89	925	1078	2003	mi1_An_Phas-221	x	MEL1-merge
WT_An_21_phas-310	1e-07	4	14649831	14650060	0.95	334	461	795	x	x	anther wall candidate
WT_An_21_phas-313	1e-07	4	14668886	14669283	0.87	1177	1381	2558	mi1_An_Phas-224	x	MEL1-merge
WT_An_21_phas-314	1e-07	4	14685225	14685622	0.93	1200	1581	2781	x	x	anther wall candidate
WT_An_21_phas-315	1e-07	4	14723714	14724006	0.95	465	536	1001	mi1_An_Phas-226	x	MEL1-merge
WT_An_21_phas-316	1e-07	4	14731542	14731729	0.93	808	1108	1916	x	x	MEL1-merge
WT_An_21_phas-317	1e-07	4	14881203	14881474	0.9	418	568	986	x	x	anther wall candidate
WT_An_21_phas-319	1e-07	4	14902650	14903005	0.84	1938	2445	4383	mi1_An_Phas-229	mi2_An_Phas-219	MEL1-merge
WT_An_21_phas-320	1e-07	4	14916613	14916968	0.81	202	363	565	x	x	anther wall candidate
WT_An_21_phas-324	1e-07	4	14931921	14932213	0.77	1483	2464	3947	x	mi2_An_Phas-222	MEL1-merge
WT_An_21_phas-325	1e-07	4	14935593	14935885	0.9	1591	2603	4194	mi1_An_Phas-233	x	anther wall candidate
WT_An_21_phas-326	1e-07	4	14944595	14944929	0.93	3213	6044	9257	mi1_An_Phas-234	x	anther wall candidate
WT_An_21_phas-327	1e-06	4	14987629	14987816	0.91	533	942	1475	x	x	anther wall candidate
WT_An_21_phas-328	1e-07	4	14992808	14993058	0.99	1105	1337	2442	mi1_An_Phas-236	x	anther wall candidate
WT_An_21_phas-330	1e-07	4	14998201	14998409	0.85	379	489	868	x	x	MEL1-merge
WT_An_21_phas-331	1e-07	4	15000352	15000770	0.85	2539	4507	7046	x	x	anther wall candidate
WT_An_21_phas-332	1e-07	4	15001918	15002273	0.77	844	1142	1986	mi1_An_Phas-239	mi2_An_Phas-229	MEL1-merge
WT_An_21_phas-333	1e-07	4	15004169	15004503	0.92	4156	4419	8575	mi1_An_Phas-240	mi2_An_Phas-230	MEL1-merge
WT_An_21_phas-334	1e-07	4	15005215	15005465	0.81	1019	1030	2049	x	x	anther wall candidate
WT_An_21_phas-335	5e-07	4	15011787	15011995	0.92	886	939	1825	x	x	MEL1-merge
WT_An_21_phas-336	1e-07	4	15019315	15019628	0.84	1433	2274	3707	x	x	anther wall candidate
WT_An_21_phas-337	1e-07	4	15023495	15023850	0.81	1524	2076	3600	mi1_An_Phas-243	mi2_An_Phas-231	MEL1-merge
WT_An_21_phas-338	1e-07	4	15116424	15116779	0.93	1240	1618	2858	x	x	anther wall candidate
WT_An_21_phas-340	1e-07	4	15172739	15172968	0.8	759	775	1534	x	x	anther wall candidate
WT_An_21_phas-341	1e-07	4	15174806	15175277	0.89	902	1085	1987	mi1_An_Phas-247	x	MEL1-merge
WT_An_21_phas-342	1e-07	4	15180636	15181012	0.82	1595	2201	3796	mi1_An_Phas-248	x	MEL1-merge
WT_An_21_phas-344	5e-07	4	15185212	15185399	0.91	636	612	1248	x	x	anther wall candidate
WT_An_21_phas-345	1e-07	4	15188570	15188778	0.86	635	760	1395	x	x	anther wall candidate
WT_An_21_phas-349	1e-07	4	15226988	15227385	0.91	542	633	1175	mi1_An_Phas-253	x	anther wall candidate
WT_An_21_phas-350	1e-07	4	15252520	15252812	0.84	496	557	1053	x	x	anther wall candidate
WT_An_21_phas-351	1e-07	4	15255674	15255882	0.95	324	434	758	x	x	MEL1-merge
WT_An_21_phas-354	1e-07	4	15272342	15272592	0.95	390	734	1124	mi1_An_Phas-258	x	anther wall candidate
WT_An_21_phas-355	1e-07	4	15274301	15274446	0.91	208	368	576	x	x	anther wall candidate
WT_An_21_phas-356	1e-06	4	17196445	17196653	0.92	4767	5878	10645	x	x	MEL1-merge
WT_An_21_phas-357	1e-07	4	17199976	17200415	0.77	2832	3502	6334	mi1_An_Phas-260	mi2_An_Phas-246	MEL1-merge
WT_An_21_phas-358	1e-07	4	17211131	17211528	0.9	13112	19292	32404	mi1_An_Phas-261	mi2_An_Phas-247	MEL1-merge
WT_An_21_phas-359	1e-07	4	17212276	17212484	0.84	288	338	626	x	x	MEL1-merge
WT_An_21_phas-361	1e-07	4	17216667	17217022	0.92	1665	2524	4189	x	x	anther wall candidate
WT_An_21_phas-362	5e-07	4	17219660	17219868	0.96	480	1011	1491	x	x	MEL1-merge
WT_An_21_phas-363	1e-07	4	17226471	17226763	0.95	3735	6959	10694	x	x	MEL1-merge
WT_An_21_phas-364	5e-06	4	17229964	17230298	0.91	1753	2677	4430	x	x	anther wall candidate
WT_An_21_phas-365	1e-07	4	17233048	17233382	0.88	1583	2253	3836	x	x	MEL1-merge
WT_An_21_phas-366	1e-07	4	17241706	17242145	0.98	363	489	852	x	x	anther wall candidate
WT_An_21_phas-367	1e-07	4	17244189	17244439	0.93	688	1073	1761	mi1_An_Phas-265	x	anther wall candidate
WT_An_21_phas-369	1e-07	4	17248294	17248649	0.91	720	1298	2018	mi1_An_Phas-266	mi2_An_Phas-251	anther wall candidate
WT_An_21_phas-370	1e-07	4	17250290	17250708	0.95	697	956	1653	x	x	MEL1-merge
WT_An_21_phas-374	1e-07	4	17363357	17363712	0.92	439	675	1114	x	x	anther wall candidate
WT_An_21_phas-375	1e-07	4	17365387	17365742	0.94	1046	1424	2470	mi1_An_Phas-268	mi2_An_Phas-255	anther wall candidate
WT_An_21_phas-377	1e-07	4	17370461	17370795	0.98	231	438	669	x	x	anther wall candidate
WT_An_21_phas-381	1e-07	4	17391420	17391649	0.79	774	1078	1852	x	x	anther wall candidate
WT_An_21_phas-382	1e-07	4	17392654	17392988	0.94	421	796	1217	x	x	anther wall candidate
WT_An_21_phas-384	5e-07	4	17397291	17397520	0.92	370	588	958	x	x	anther wall candidate
WT_An_21_phas-385	1e-07	4	17417077	17417411	0.92	1867	2295	4162	x	mi2_An_Phas-258	anther wall candidate
WT_An_21_phas-387	1e-07	4	17422382	17422590	0.89	999	1221	2220	mi1_An_Phas-274	x	anther wall candidate
WT_An_21_phas-388	1e-07	4	17423400	17423734	0.79	595	670	1265	mi1_An_Phas-275	x	anther wall candidate
WT_An_21_phas-390	1e-07	4	17438108	17438589	0.75	684	749	1433	mi1_An_Phas-276	mi2_An_Phas-261	anther wall candidate
WT_An_21_phas-392	1e-07	4	17464792	17465210	0.93	1056	1119	2175	mi1_An_Phas-278	x	MEL1-merge
WT_An_21_phas-395	1e-07	4	17469098	17469411	0.85	442	691	1133	x	x	anther wall candidate
WT_An_21_phas-396	1e-07	4	17470861	17471069	0.94	681	1017	1698	mi1_An_Phas-280	mi2_An_Phas-265	anther wall candidate
WT_An_21_phas-397	1e-07	4	17473593	17473843	0.93	3051	5240	8291	mi1_An_Phas-281	mi2_An_Phas-266	MEL1-merge
WT_An_21_phas-398	1e-07	4	17474183	17474643	0.8	442	516	958	x	x	MEL1-merge
WT_An_21_phas-401	1e-07	4	17484932	17485224	0.9	1885	2400	4285	mi1_An_Phas-283	mi2_An_Phas-268	MEL1-merge
WT_An_21_phas-402	1e-07	4	17488065	17488441	0.86	1312	1722	3034	mi1_An_Phas-284	mi2_An_Phas-269	MEL1-merge
WT_An_21_phas-403	1e-07	4	17498278	17498570	0.93	602	1170	1772	x	mi2_An_Phas-270	anther wall candidate
WT_An_21_phas-404	1e-07	4	17501067	17501464	0.81	1614	3404	5018	x	x	MEL1-merge
WT_An_21_phas-405	1e-07	4	17514518	17514810	0.93	1182	1831	3013	mi1_An_Phas-287	mi2_An_Phas-272	anther wall candidate
WT_An_21_phas-406	1e-07	4	17547073	17547386	0.82	995	1506	2501	mi1_An_Phas-288	mi2_An_Phas-273	anther wall candidate
WT_An_21_phas-410	1e-07	4	17568962	17569422	0.92	1193	1968	3161	mi1_An_Phas-289	mi2_An_Phas-274	MEL1-merge
WT_An_21_phas-411	1e-07	4	17570128	17570357	0.8	597	590	1187	mi1_An_Phas-290	mi2_An_Phas-275	anther wall candidate
WT_An_21_phas-412	1e-07	4	17580540	17580748	0.97	1137	1339	2476	x	x	MEL1-merge
WT_An_21_phas-413	1e-07	4	17605939	17606189	0.81	1169	2527	3696	x	x	MEL1-merge
WT_An_21_phas-414	1e-07	4	17607160	17607452	0.96	572	814	1386	x	x	MEL1-merge
WT_An_21_phas-418	1e-07	4	17638019	17638479	0.92	777	1490	2267	mi1_An_Phas-292	mi2_An_Phas-278	anther wall candidate
WT_An_21_phas-419	1e-07	4	17641496	17641767	0.95	842	1062	1904	x	x	MEL1-merge
WT_An_21_phas-421	1e-07	4	17656542	17657086	0.91	2080	2924	5004	x	x	MEL1-merge
WT_An_21_phas-422	1e-07	4	17658633	17658946	0.9	1172	1813	2985	mi1_An_Phas-294	mi2_An_Phas-281	MEL1-merge
WT_An_21_phas-423	1e-07	4	17660171	17660631	0.82	523	834	1357	x	x	MEL1-merge
WT_An_21_phas-424	1e-07	4	17661201	17661514	0.85	876	1272	2148	x	x	anther wall candidate
WT_An_21_phas-425	1e-07	4	17663127	17663440	0.92	674	1019	1693	x	x	MEL1-merge
WT_An_21_phas-426	1e-07	4	17664864	17665261	0.87	1318	1696	3014	mi1_An_Phas-298	mi2_An_Phas-285	MEL1-merge
WT_An_21_phas-427	1e-07	4	17666794	17667149	0.89	1142	2091	3233	x	x	MEL1-merge
WT_An_21_phas-428	1e-07	4	17679913	17680310	0.85	1652	2600	4252	x	x	MEL1-merge
WT_An_21_phas-429	1e-07	4	17696340	17696746	0.92	3446	6379	9825	mi1_An_Phas-301	mi2_An_Phas-288	MEL1-merge
WT_An_21_phas-430	1e-07	4	17705508	17705800	0.9	1266	2045	3311	mi1_An_Phas-303	mi2_An_Phas-290	anther wall candidate
WT_An_21_phas-432	1e-07	4	17710966	17711468	0.82	1629	2591	4220	x	x	MEL1-merge
WT_An_21_phas-433	1e-07	4	17714011	17714366	0.87	1167	1355	2522	x	x	MEL1-merge
WT_An_21_phas-434	1e-07	4	17717208	17717542	0.85	545	955	1500	x	x	anther wall candidate
WT_An_21_phas-435	1e-07	4	17720333	17720940	0.89	772	1197	1969	x	x	anther wall candidate
WT_An_21_phas-436	1e-07	4	18140585	18140877	0.96	665	1064	1729	mi1_An_Phas-305	x	MEL1-merge
WT_An_21_phas-438	1e-07	4	18142496	18142767	0.92	219	391	610	x	x	anther wall candidate
WT_An_21_phas-439	1e-07	4	18145486	18145841	0.93	721	892	1613	x	x	anther wall candidate
WT_An_21_phas-440	1e-07	4	18147896	18148272	0.93	553	1002	1555	x	x	anther wall candidate
WT_An_21_phas-441	1e-07	4	18152322	18152551	0.81	357	432	789	x	x	MEL1-merge
WT_An_21_phas-445	1e-07	4	18609668	18609855	0.84	504	879	1383	x	x	anther wall candidate
WT_An_21_phas-448	1e-07	4	20979729	20980000	0.91	493	729	1222	x	x	anther wall candidate
WT_An_21_phas-449	1e-07	4	20982769	20983187	0.89	950	964	1914	x	x	anther wall candidate
WT_An_21_phas-450	1e-07	4	20985421	20985755	0.93	1311	2503	3814	mi1_An_Phas-313	mi2_An_Phas-301	MEL1-merge
WT_An_21_phas-451	1e-07	4	20986269	20986624	0.85	1107	1629	2736	mi1_An_Phas-314	mi2_An_Phas-302	anther wall candidate
WT_An_21_phas-452	1e-07	4	20987767	20987975	0.8	977	1062	2039	mi1_An_Phas-315	x	MEL1-merge
WT_An_21_phas-453	1e-07	4	20988619	20988932	0.9	4880	8231	13111	mi1_An_Phas-316	mi2_An_Phas-304	MEL1-merge
WT_An_21_phas-455	1e-07	4	20993442	20993692	0.93	2304	4905	7209	mi1_An_Phas-318	mi2_An_Phas-306	MEL1-merge
WT_An_21_phas-456	1e-07	4	20996069	20996466	0.86	632	639	1271	x	x	anther wall candidate
WT_An_21_phas-459	1e-07	4	21015816	21016150	0.9	2482	5043	7525	mi1_An_Phas-322	x	MEL1-merge
WT_An_21_phas-460	1e-07	4	21017610	21017923	0.91	10201	18257	28458	mi1_An_Phas-323	mi2_An_Phas-311	MEL1-merge
WT_An_21_phas-461	1e-07	4	21018757	21019175	0.85	16095	23280	39375	mi1_An_Phas-324	mi2_An_Phas-312	MEL1-merge
WT_An_21_phas-462	1e-07	4	21022887	21023116	0.92	1693	1913	3606	x	x	anther wall candidate
WT_An_21_phas-463	1e-07	4	21024263	21024618	0.93	3570	5938	9508	x	x	MEL1-merge
WT_An_21_phas-464	1e-07	4	21026666	21027042	0.91	1525	2305	3830	mi1_An_Phas-325	mi2_An_Phas-313	MEL1-merge
WT_An_21_phas-466	1e-07	4	21028915	21029270	0.89	812	1489	2301	x	x	anther wall candidate
WT_An_21_phas-467	1e-07	4	21032390	21032766	0.92	6252	10510	16762	mi1_An_Phas-327	mi2_An_Phas-315	MEL1-merge
WT_An_21_phas-469	1e-07	4	21047680	21047951	0.91	2322	3782	6104	mi1_An_Phas-329	mi2_An_Phas-317	MEL1-merge
WT_An_21_phas-470	1e-07	4	21048499	21048896	0.86	912	1495	2407	x	x	MEL1-merge
WT_An_21_phas-471	1e-07	4	21051147	21051607	0.86	2503	4410	6913	mi1_An_Phas-330	mi2_An_Phas-318	MEL1-merge
WT_An_21_phas-472	1e-07	4	21056277	21056779	0.81	1222	2419	3641	mi1_An_Phas-331	mi2_An_Phas-319	anther wall candidate
WT_An_21_phas-474	1e-07	4	21062421	21062629	0.84	533	618	1151	mi1_An_Phas-333	mi2_An_Phas-320	anther wall candidate
WT_An_21_phas-477	1e-07	4	21067084	21067439	0.81	593	867	1460	x	x	anther wall candidate
WT_An_21_phas-478	1e-07	4	21068086	21068588	0.93	1145	1581	2726	mi1_An_Phas-334	mi2_An_Phas-321	MEL1-merge
WT_An_21_phas-479	1e-07	4	21074323	21074762	0.81	348	518	866	x	x	anther wall candidate
WT_An_21_phas-480	1e-07	4	21075311	21075771	0.92	1529	1815	3344	mi1_An_Phas-335	x	anther wall candidate
WT_An_21_phas-482	1e-07	4	21077901	21078214	0.9	340	495	835	x	x	anther wall candidate
WT_An_21_phas-484	1e-07	4	21083000	21083355	0.87	1244	1460	2704	x	x	MEL1-merge
WT_An_21_phas-485	1e-07	4	21084112	21084362	0.89	506	646	1152	x	x	MEL1-merge
WT_An_21_phas-486	1e-07	4	21087516	21088233	0.81	969	1624	2593	mi1_An_Phas-339	mi2_An_Phas-325	MEL1-merge
WT_An_21_phas-487	1e-07	4	21090277	21090653	0.9	721	1092	1813	mi1_An_Phas-341	mi2_An_Phas-326	MEL1-merge
WT_An_21_phas-488	1e-07	4	21091759	21092240	0.98	2003	3264	5267	mi1_An_Phas-342	mi2_An_Phas-327	MEL1-merge
WT_An_21_phas-489	1e-07	4	21092568	21092902	0.86	4522	8224	12746	mi1_An_Phas-343	mi2_An_Phas-328	MEL1-merge
WT_An_21_phas-490	1e-07	4	21095370	21095620	0.82	836	1886	2722	mi1_An_Phas-344	mi2_An_Phas-329	anther wall candidate
WT_An_21_phas-491	1e-07	4	21099656	21100095	0.88	4629	6686	11315	mi1_An_Phas-345	mi2_An_Phas-330	MEL1-merge
WT_An_21_phas-492	1e-07	4	21105446	21105822	0.91	294	606	900	x	x	MEL1-merge
WT_An_21_phas-493	1e-07	4	21121459	21121835	0.79	4751	6666	11417	mi1_An_Phas-347	mi2_An_Phas-332	MEL1-merge
WT_An_21_phas-494	1e-07	4	21137802	21138157	0.78	1150	1369	2519	mi1_An_Phas-348	x	MEL1-merge
WT_An_21_phas-495	1e-07	4	21141539	21141936	0.82	1254	2024	3278	mi1_An_Phas-349	mi2_An_Phas-334	anther wall candidate
WT_An_21_phas-496	1e-07	4	21143167	21143417	0.85	564	701	1265	x	x	MEL1-merge
WT_An_21_phas-497	1e-07	4	21144830	21145206	0.97	1500	2650	4150	x	mi2_An_Phas-336	anther wall candidate
WT_An_21_phas-499	1e-07	4	21149631	21149902	0.88	1576	2576	4152	mi1_An_Phas-352	x	anther wall candidate
WT_An_21_phas-501	1e-07	4	21165608	21165858	0.89	693	952	1645	mi1_An_Phas-354	mi2_An_Phas-339	MEL1-merge
WT_An_21_phas-502	1e-07	4	21167654	21168093	0.8	2284	3391	5675	mi1_An_Phas-355	mi2_An_Phas-340	MEL1-merge
WT_An_21_phas-504	1e-07	4	21173803	21174032	0.94	1263	2103	3366	mi1_An_Phas-357	mi2_An_Phas-342	MEL1-merge
WT_An_21_phas-506	1e-07	4	21181115	21181491	0.98	390	570	960	x	x	MEL1-merge
WT_An_21_phas-508	1e-07	4	21183848	21184161	0.85	1282	1676	2958	x	x	MEL1-merge
WT_An_21_phas-509	1e-07	4	21191140	21191411	0.93	1179	1862	3041	mi1_An_Phas-359	mi2_An_Phas-345	anther wall candidate
WT_An_21_phas-510	1e-07	4	21192855	21193042	0.96	655	1011	1666	mi1_An_Phas-360	x	anther wall candidate
WT_An_21_phas-512	1e-07	4	21199244	21199536	0.95	1650	3012	4662	x	x	MEL1-merge
WT_An_21_phas-513	1e-07	4	21200618	21200910	0.91	1926	2483	4409	mi1_An_Phas-363	mi2_An_Phas-349	MEL1-merge
WT_An_21_phas-514	1e-07	4	21202626	21202960	0.86	549	874	1423	mi1_An_Phas-364	x	anther wall candidate
WT_An_21_phas-515	1e-07	4	21203449	21203657	0.92	444	522	966	mi1_An_Phas-365	x	anther wall candidate
WT_An_21_phas-516	1e-07	4	21223453	21223661	0.97	228	489	717	x	x	anther wall candidate
WT_An_21_phas-518	5e-07	4	21225041	21225270	0.93	371	550	921	x	x	anther wall candidate
WT_An_21_phas-519	1e-07	4	21225798	21226111	0.86	485	828	1313	x	x	MEL1-merge
WT_An_21_phas-520	1e-07	4	21226803	21227179	0.82	4346	5846	10192	mi1_An_Phas-370	mi2_An_Phas-356	MEL1-merge
WT_An_21_phas-522	1e-07	4	21652712	21653109	0.95	470	790	1260	x	x	anther wall candidate
WT_An_21_phas-525	1e-07	4	21657078	21657349	0.91	301	531	832	x	x	anther wall candidate
WT_An_21_phas-528	1e-07	5	3090918	3091147	0.84	186	251	437	x	x	anther wall candidate
WT_An_21_phas-529	1e-07	5	3092705	3092976	0.88	1868	3095	4963	x	x	anther wall candidate
WT_An_21_phas-530	1e-07	5	3101476	3101978	0.86	976	1416	2392	x	x	MEL1-merge
WT_An_21_phas-531	1e-07	5	3103241	3103491	0.87	367	461	828	x	x	MEL1-merge
WT_An_21_phas-532	1e-07	5	3104250	3104689	0.94	3101	5360	8461	x	x	anther wall candidate
WT_An_21_phas-536	1e-07	5	3116082	3116332	0.93	1661	2061	3722	x	x	MEL1-merge
WT_An_21_phas-539	1e-07	5	3123396	3123814	0.86	429	704	1133	x	x	MEL1-merge
WT_An_21_phas-540	1e-07	5	3124423	3124778	0.87	696	968	1664	x	x	MEL1-merge
WT_An_21_phas-541	1e-07	5	3126094	3126428	0.84	822	934	1756	mi1_An_Phas-377	mi2_An_Phas-362	anther wall candidate
WT_An_21_phas-543	1e-07	5	3131462	3131859	0.87	1612	1907	3519	mi1_An_Phas-378	x	MEL1-merge
WT_An_21_phas-547	1e-07	5	3138312	3138541	0.93	243	322	565	x	x	anther wall candidate
WT_An_21_phas-548	1e-07	5	3139393	3139643	0.92	276	389	665	x	x	anther wall candidate
WT_An_21_phas-549	1e-07	5	3140474	3140850	0.91	1882	2826	4708	x	x	MEL1-merge
WT_An_21_phas-550	1e-07	5	3142733	3143004	0.94	634	1494	2128	x	x	MEL1-merge
WT_An_21_phas-552	1e-07	5	3146517	3146788	0.93	664	1090	1754	x	x	anther wall candidate
WT_An_21_phas-553	1e-07	5	3149498	3149874	0.96	1190	2284	3474	mi1_An_Phas-382	x	MEL1-merge
WT_An_21_phas-554	1e-07	5	3150641	3150891	0.86	291	512	803	x	x	anther wall candidate
WT_An_21_phas-556	1e-07	5	3164286	3164578	0.76	670	1168	1838	x	x	MEL1-merge
WT_An_21_phas-557	1e-07	5	3168197	3169129	0.91	4415	7793	12208	x	x	MEL1-merge
WT_An_21_phas-559	1e-07	5	6096824	6097158	0.95	330	465	795	mi1_An_Phas-385	x	MEL1-merge
WT_An_21_phas-562	1e-07	5	6103352	6103623	0.92	831	1163	1994	mi1_An_Phas-389	mi2_An_Phas-372	MEL1-merge
WT_An_21_phas-563	1e-07	5	6104750	6104895	0.94	3033	5439	8472	mi1_An_Phas-390	mi2_An_Phas-373	MEL1-merge
WT_An_21_phas-564	1e-07	5	6106649	6107046	0.93	1009	1365	2374	mi1_An_Phas-391	mi2_An_Phas-374	anther wall candidate
WT_An_21_phas-565	1e-07	5	6131590	6131861	0.84	693	950	1643	mi1_An_Phas-392	x	MEL1-merge
WT_An_21_phas-572	1e-07	5	8139232	8139524	0.97	3651	4456	8107	mi1_An_Phas-395	mi2_An_Phas-377	MEL1-merge
WT_An_21_phas-574	1e-07	5	8151988	8152301	0.91	358	464	822	x	x	anther wall candidate
WT_An_21_phas-575	1e-07	5	8177154	8177614	0.95	347	565	912	x	x	anther wall candidate
WT_An_21_phas-579	1e-07	5	8230885	8231198	0.9	436	438	874	mi1_An_Phas-398	x	anther wall candidate
WT_An_21_phas-580	5e-07	5	8246881	8247194	0.97	688	1081	1769	x	x	MEL1-merge
WT_An_21_phas-581	5e-07	5	8248391	8248599	0.97	1175	2431	3606	mi1_An_Phas-399	x	anther wall candidate
WT_An_21_phas-583	5e-07	5	8309469	8309698	0.94	701	1530	2231	x	x	anther wall candidate
WT_An_21_phas-587	1e-07	5	13956663	13956892	0.89	660	1171	1831	x	x	anther wall candidate
WT_An_21_phas-588	1e-07	5	13959598	13959932	0.86	7760	13156	20916	mi1_An_Phas-403	mi2_An_Phas-384	MEL1-merge
WT_An_21_phas-589	1e-07	5	13962314	13962690	0.85	1677	3239	4916	mi1_An_Phas-404	mi2_An_Phas-385	MEL1-merge
WT_An_21_phas-590	1e-07	5	13976517	13976851	0.97	4843	8354	13197	mi1_An_Phas-405	mi2_An_Phas-386	MEL1-merge
WT_An_21_phas-591	1e-07	5	13979073	13979449	0.96	5027	8968	13995	mi1_An_Phas-406	mi2_An_Phas-387	MEL1-merge
WT_An_21_phas-592	1e-07	5	13984153	13984634	0.85	2126	3018	5144	mi1_An_Phas-407	mi2_An_Phas-388	MEL1-merge
WT_An_21_phas-593	1e-07	5	13986625	13986980	0.93	821	1117	1938	mi1_An_Phas-408	x	MEL1-merge
WT_An_21_phas-594	1e-07	5	13993288	13993748	0.9	3843	6296	10139	mi1_An_Phas-409	mi2_An_Phas-390	MEL1-merge
WT_An_21_phas-595	1e-07	5	14006530	14006990	0.89	5610	7541	13151	mi1_An_Phas-410	mi2_An_Phas-391	MEL1-merge
WT_An_21_phas-597	1e-07	5	14017518	14017852	0.77	986	1556	2542	mi1_An_Phas-411	x	MEL1-merge
WT_An_21_phas-598	1e-07	5	19141806	19142224	0.89	2526	3588	6114	mi1_An_Phas-412	mi2_An_Phas-393	MEL1-merge
WT_An_21_phas-599	1e-07	5	24787942	24788171	0.9	2243	3792	6035	mi1_An_Phas-413	x	MEL1-merge
WT_An_21_phas-602	1e-07	5	24802153	24802403	0.93	348	443	791	x	x	anther wall candidate
WT_An_21_phas-604	1e-07	5	24806099	24806475	0.88	2498	3770	6268	mi1_An_Phas-417	mi2_An_Phas-398	MEL1-merge
WT_An_21_phas-605	1e-07	5	24823967	24824406	0.88	469	561	1030	x	x	anther wall candidate
WT_An_21_phas-606	1e-07	5	24825001	24825440	0.95	3609	6649	10258	mi1_An_Phas-419	mi2_An_Phas-400	MEL1-merge
WT_An_21_phas-607	1e-07	5	24833655	24833989	0.92	2342	2807	5149	mi1_An_Phas-420	mi2_An_Phas-401	MEL1-merge
WT_An_21_phas-608	1e-07	5	24835421	24835965	0.77	1117	1225	2342	x	x	MEL1-merge
WT_An_21_phas-610	1e-07	5	24839231	24839754	0.96	1773	2685	4458	mi1_An_Phas-423	x	anther wall candidate
WT_An_21_phas-611	1e-07	5	24852198	24852616	0.91	2596	3462	6058	mi1_An_Phas-424	mi2_An_Phas-404	MEL1-merge
WT_An_21_phas-612	1e-07	5	24853517	24853935	0.96	3510	4926	8436	mi1_An_Phas-425	mi2_An_Phas-405	MEL1-merge
WT_An_21_phas-614	1e-07	5	24860574	24860866	0.91	4689	5782	10471	mi1_An_Phas-427	mi2_An_Phas-407	anther wall candidate
WT_An_21_phas-616	1e-07	5	24868360	24868568	0.95	945	1194	2139	x	x	MEL1-merge
WT_An_21_phas-623	1e-07	5	24877361	24877926	0.83	3353	4388	7741	mi1_An_Phas-430	mi2_An_Phas-409	MEL1-merge
WT_An_21_phas-624	1e-07	5	24879163	24879392	0.86	1924	2030	3954	x	x	anther wall candidate
WT_An_21_phas-626	1e-07	5	24880546	24880733	0.97	2042	3111	5153	mi1_An_Phas-433	x	anther wall candidate
WT_An_21_phas-629	1e-07	5	24891273	24892321	0.77	1855	2729	4584	mi1_An_Phas-434	mi2_An_Phas-413	MEL1-merge
WT_An_21_phas-630	1e-07	5	24893426	24893886	0.77	1561	2164	3725	mi1_An_Phas-435	mi2_An_Phas-414	MEL1-merge
WT_An_21_phas-631	1e-07	5	24896099	24896601	0.89	2138	2957	5095	mi1_An_Phas-436	mi2_An_Phas-415	MEL1-merge
WT_An_21_phas-632	1e-07	5	24901217	24901404	0.83	295	360	655	x	x	anther wall candidate
WT_An_21_phas-634	1e-07	5	24907229	24907542	0.87	392	638	1030	x	x	MEL1-merge
WT_An_21_phas-635	1e-07	5	24908117	24908661	0.96	1997	3082	5079	mi1_An_Phas-439	mi2_An_Phas-417	MEL1-merge
WT_An_21_phas-636	1e-07	5	24910815	24911296	0.85	1158	1524	2682	mi1_An_Phas-440	x	anther wall candidate
WT_An_21_phas-637	1e-07	5	24912379	24912797	0.91	1634	2548	4182	x	x	MEL1-merge
WT_An_21_phas-639	1e-07	5	24927049	24927236	0.9	600	1045	1645	x	x	MEL1-merge
WT_An_21_phas-640	1e-07	5	24953234	24953568	0.9	902	950	1852	mi1_An_Phas-444	x	MEL1-merge
WT_An_21_phas-643	1e-07	5	24962397	24962752	0.86	2959	3239	6198	mi1_An_Phas-446	mi2_An_Phas-422	MEL1-merge
WT_An_21_phas-644	1e-07	5	24965474	24965934	0.96	3060	4338	7398	mi1_An_Phas-447	mi2_An_Phas-423	MEL1-merge
WT_An_21_phas-647	1e-07	5	25059304	25059680	0.9	3619	5183	8802	x	x	anther wall candidate
WT_An_21_phas-648	1e-07	5	25062229	25062647	0.9	425	533	958	x	x	MEL1-merge
WT_An_21_phas-649	1e-07	5	25066722	25067098	0.81	422	761	1183	x	x	MEL1-merge
WT_An_21_phas-650	1e-07	5	25068837	25069087	0.96	340	470	810	x	x	anther wall candidate
WT_An_21_phas-652	1e-07	5	25071431	25071618	0.93	1899	2289	4188	mi1_An_Phas-453	mi2_An_Phas-430	anther wall candidate
WT_An_21_phas-653	1e-07	5	25074919	25075274	0.95	825	826	1651	x	x	MEL1-merge
WT_An_21_phas-655	1e-07	5	25089677	25090221	0.89	7025	10708	17733	mi1_An_Phas-454	mi2_An_Phas-432	MEL1-merge
WT_An_21_phas-657	1e-07	5	25092110	25092444	0.9	1456	2347	3803	mi1_An_Phas-455	mi2_An_Phas-433	anther wall candidate
WT_An_21_phas-658	1e-07	5	25095096	25095367	0.9	614	637	1251	x	x	anther wall candidate
WT_An_21_phas-662	1e-07	5	25105655	25106031	0.93	1862	3271	5133	mi1_An_Phas-460	mi2_An_Phas-438	MEL1-merge
WT_An_21_phas-666	1e-07	5	25129464	25130155	0.89	2467	4244	6711	mi1_An_Phas-463	mi2_An_Phas-441	MEL1-merge
WT_An_21_phas-667	1e-07	5	25130749	25131167	0.94	6122	7767	13889	mi1_An_Phas-464	mi2_An_Phas-442	MEL1-merge
WT_An_21_phas-669	1e-07	5	25140221	25140534	0.94	1452	2290	3742	mi1_An_Phas-466	mi2_An_Phas-444	MEL1-merge
WT_An_21_phas-670	1e-07	5	25143605	25143981	0.9	5890	9150	15040	mi1_An_Phas-467	mi2_An_Phas-445	MEL1-merge
WT_An_21_phas-671	1e-07	5	25145600	25146102	0.92	2127	2667	4794	mi1_An_Phas-468	mi2_An_Phas-446	MEL1-merge
WT_An_21_phas-672	1e-07	5	25147265	25147578	0.88	417	693	1110	mi1_An_Phas-469	x	MEL1-merge
WT_An_21_phas-673	1e-07	5	25148066	25148421	0.88	1742	2449	4191	mi1_An_Phas-470	mi2_An_Phas-448	MEL1-merge
WT_An_21_phas-674	1e-06	5	25151325	25151533	0.87	1251	2003	3254	mi1_An_Phas-471	mi2_An_Phas-449	anther wall candidate
WT_An_21_phas-676	1e-07	6	1794734	1795089	0.89	883	1498	2381	mi1_An_Phas-473	mi2_An_Phas-451	MEL1-merge
WT_An_21_phas-677	1e-07	6	1795788	1796059	0.81	1295	2965	4260	mi1_An_Phas-474	mi2_An_Phas-452	anther wall candidate
WT_An_21_phas-678	1e-07	6	1798930	1799222	0.84	657	990	1647	mi1_An_Phas-475	mi2_An_Phas-453	MEL1-merge
WT_An_21_phas-679	1e-07	6	1801773	1802233	0.95	2292	3074	5366	mi1_An_Phas-476	mi2_An_Phas-454	MEL1-merge
WT_An_21_phas-681	1e-07	6	4734479	4734813	0.95	559	807	1366	x	mi2_An_Phas-455	anther wall candidate
WT_An_21_phas-683	1e-07	6	4736425	4736654	0.93	513	959	1472	mi1_An_Phas-478	mi2_An_Phas-457	MEL1-merge
WT_An_21_phas-686	1e-07	6	4740249	4740541	0.93	1082	1300	2382	mi1_An_Phas-481	x	MEL1-merge
WT_An_21_phas-687	1e-07	6	4740925	4741238	0.97	2698	5373	8071	mi1_An_Phas-482	mi2_An_Phas-461	MEL1-merge
WT_An_21_phas-688	1e-07	6	4742543	4742856	0.93	2132	3095	5227	mi1_An_Phas-483	mi2_An_Phas-462	MEL1-merge
WT_An_21_phas-689	1e-07	6	4743906	4744177	0.9	474	859	1333	mi1_An_Phas-484	mi2_An_Phas-463	anther wall candidate
WT_An_21_phas-691	1e-07	6	4747333	4747919	0.98	1952	3080	5032	mi1_An_Phas-486	mi2_An_Phas-465	MEL1-merge
WT_An_21_phas-692	1e-07	6	4753583	4753896	0.92	608	863	1471	x	x	MEL1-merge
WT_An_21_phas-694	1e-07	6	4758673	4759049	0.89	1172	1988	3160	mi1_An_Phas-488	mi2_An_Phas-467	MEL1-merge
WT_An_21_phas-695	5e-06	6	4764740	4764990	0.75	351	524	875	x	x	MEL1-merge
WT_An_21_phas-696	1e-07	6	4766489	4766781	0.91	3965	7367	11332	mi1_An_Phas-490	mi2_An_Phas-468	MEL1-merge
WT_An_21_phas-697	1e-07	6	4771730	4772085	0.88	4958	6454	11412	x	x	MEL1-merge
WT_An_21_phas-699	1e-07	6	4777356	4777879	0.91	3839	5319	9158	mi1_An_Phas-492	mi2_An_Phas-470	MEL1-merge
WT_An_21_phas-700	1e-07	6	4786981	4787168	0.96	442	622	1064	x	x	anther wall candidate
WT_An_21_phas-701	1e-07	6	4788117	4788388	0.88	931	1708	2639	x	mi2_An_Phas-471	anther wall candidate
WT_An_21_phas-702	1e-07	6	4789345	4789574	0.85	2235	3895	6130	x	x	MEL1-merge
WT_An_21_phas-704	1e-07	6	9436198	9436574	0.78	7205	11539	18744	mi1_An_Phas-495	mi2_An_Phas-472	MEL1-merge
WT_An_21_phas-706	1e-07	6	9440139	9440389	0.81	260	359	619	x	x	MEL1-merge
WT_An_21_phas-707	1e-07	6	9453777	9454027	0.81	658	1168	1826	x	x	MEL1-merge
WT_An_21_phas-708	1e-07	6	9463305	9463555	0.96	641	1099	1740	mi1_An_Phas-498	mi2_An_Phas-475	anther wall candidate
WT_An_21_phas-709	1e-07	6	9468297	9468547	0.93	1971	3016	4987	mi1_An_Phas-499	mi2_An_Phas-476	anther wall candidate
WT_An_21_phas-711	1e-07	6	9479206	9479393	0.76	480	502	982	mi1_An_Phas-501	x	anther wall candidate
WT_An_21_phas-713	1e-07	6	9494120	9494601	0.82	983	1253	2236	x	x	MEL1-merge
WT_An_21_phas-714	1e-07	6	9496193	9496872	0.88	754	1319	2073	x	x	MEL1-merge
WT_An_21_phas-716	1e-07	6	9510963	9511507	0.97	4525	5679	10204	mi1_An_Phas-506	mi2_An_Phas-483	MEL1-merge
WT_An_21_phas-723	1e-07	6	9542171	9543042	0.81	1121	1451	2572	x	x	MEL1-merge
WT_An_21_phas-724	1e-07	6	9545868	9546223	0.92	2084	3211	5295	mi1_An_Phas-510	mi2_An_Phas-490	anther wall candidate
WT_An_21_phas-725	1e-07	6	9573317	9574263	0.94	762	1119	1881	x	x	MEL1-merge
WT_An_21_phas-726	1e-07	6	9574670	9574983	0.9	7956	10638	18594	mi1_An_Phas-512	mi2_An_Phas-493	MEL1-merge
WT_An_21_phas-727	1e-07	6	9577426	9577886	0.9	2036	2391	4427	mi1_An_Phas-513	mi2_An_Phas-494	anther wall candidate
WT_An_21_phas-729	1e-07	6	9583235	9583653	0.95	4327	6204	10531	mi1_An_Phas-515	mi2_An_Phas-496	MEL1-merge
WT_An_21_phas-730	1e-07	6	9588668	9589128	0.77	1882	2000	3882	mi1_An_Phas-516	x	MEL1-merge
WT_An_21_phas-732	1e-07	6	9652964	9653319	0.87	411	701	1112	x	x	MEL1-merge
WT_An_21_phas-733	1e-07	6	9653756	9654174	0.92	1040	2108	3148	mi1_An_Phas-519	mi2_An_Phas-501	anther wall candidate
WT_An_21_phas-734	1e-07	6	9657173	9657465	0.82	900	1577	2477	mi1_An_Phas-520	mi2_An_Phas-502	anther wall candidate
WT_An_21_phas-735	1e-07	6	9658766	9659121	0.93	1427	2531	3958	mi1_An_Phas-521	mi2_An_Phas-503	MEL1-merge
WT_An_21_phas-736	1e-07	6	9659711	9660192	0.81	1917	2759	4676	mi1_An_Phas-522	mi2_An_Phas-504	MEL1-merge
WT_An_21_phas-737	1e-07	6	9660798	9661048	0.92	739	927	1666	x	x	anther wall candidate
WT_An_21_phas-738	1e-07	6	9664883	9665322	0.78	1724	3369	5093	mi1_An_Phas-524	mi2_An_Phas-506	MEL1-merge
WT_An_21_phas-739	1e-07	6	9665899	9666443	0.93	1540	2231	3771	mi1_An_Phas-525	mi2_An_Phas-507	MEL1-merge
WT_An_21_phas-740	1e-07	6	9667601	9667893	0.93	1040	1452	2492	mi1_An_Phas-526	mi2_An_Phas-508	anther wall candidate
WT_An_21_phas-741	1e-07	6	9669131	9669528	0.92	1203	1433	2636	mi1_An_Phas-527	mi2_An_Phas-509	MEL1-merge
WT_An_21_phas-742	1e-07	6	9676334	9676731	0.82	496	784	1280	x	x	MEL1-merge
WT_An_21_phas-743	1e-07	6	9677972	9678390	0.9	1038	1461	2499	x	x	anther wall candidate
WT_An_21_phas-744	1e-07	6	9679404	9679885	0.9	2685	3714	6399	mi1_An_Phas-530	mi2_An_Phas-512	MEL1-merge
WT_An_21_phas-746	1e-07	6	9686373	9686623	0.88	475	701	1176	mi1_An_Phas-532	x	anther wall candidate
WT_An_21_phas-747	1e-07	6	9690469	9690992	0.84	557	739	1296	x	x	MEL1-merge
WT_An_21_phas-749	1e-07	6	9699932	9700413	0.84	649	1085	1734	x	x	anther wall candidate
WT_An_21_phas-750	1e-07	6	9707005	9707360	0.86	1808	2438	4246	mi1_An_Phas-536	mi2_An_Phas-520	MEL1-merge
WT_An_21_phas-753	1e-07	6	9737459	9737856	0.91	2183	2751	4934	x	x	anther wall candidate
WT_An_21_phas-754	1e-07	6	9742511	9742782	0.88	6438	6318	12756	mi1_An_Phas-539	mi2_An_Phas-522	MEL1-merge
WT_An_21_phas-755	1e-07	6	11758618	11758868	0.86	603	590	1193	x	x	anther wall candidate
WT_An_21_phas-756	1e-07	6	11761223	11761494	0.92	2389	4983	7372	mi1_An_Phas-541	mi2_An_Phas-524	MEL1-merge
WT_An_21_phas-758	1e-07	6	11765505	11765839	0.89	4762	7163	11925	mi1_An_Phas-543	mi2_An_Phas-526	MEL1-merge
WT_An_21_phas-759	1e-07	6	11766483	11766691	0.8	965	1035	2000	mi1_An_Phas-544	x	anther wall candidate
WT_An_21_phas-760	1e-07	6	11767834	11768770	0.91	2818	4962	7780	mi1_An_Phas-545	mi2_An_Phas-528	MEL1-merge
WT_An_21_phas-761	1e-07	6	11767876	11768189	0.88	1389	2363	3752	mi1_An_Phas-545	mi2_An_Phas-528	MEL1-merge
WT_An_21_phas-762	1e-07	6	11771000	11771418	0.89	950	964	1914	x	x	anther wall candidate
WT_An_21_phas-763	1e-07	6	11774140	11774432	0.94	498	731	1229	x	x	anther wall candidate
WT_An_21_phas-765	1e-07	6	11808459	11808709	0.86	603	590	1193	x	x	anther wall candidate
WT_An_21_phas-766	1e-07	6	11811064	11811335	0.92	2422	5009	7431	mi1_An_Phas-550	mi2_An_Phas-533	MEL1-merge
WT_An_21_phas-768	1e-07	6	11815356	11815690	0.89	4762	7163	11925	mi1_An_Phas-552	mi2_An_Phas-535	MEL1-merge
WT_An_21_phas-769	1e-07	6	11816334	11816542	0.8	965	1035	2000	mi1_An_Phas-553	x	anther wall candidate
WT_An_21_phas-770	1e-07	6	11817685	11818641	0.89	2472	4175	6647	mi1_An_Phas-554	mi2_An_Phas-537	MEL1-merge
WT_An_21_phas-771	1e-07	6	11817727	11818040	0.86	1041	1568	2609	mi1_An_Phas-554	mi2_An_Phas-537	MEL1-merge
WT_An_21_phas-772	1e-07	6	11820871	11821289	0.89	960	990	1950	x	x	anther wall candidate
WT_An_21_phas-773	1e-07	6	11828289	11828560	0.9	480	711	1191	x	x	anther wall candidate
WT_An_21_phas-777	1e-07	6	12042962	12043296	0.85	744	843	1587	x	x	MEL1-merge
WT_An_21_phas-779	1e-07	6	16916417	16916709	0.93	330	298	628	x	x	anther wall candidate
WT_An_21_phas-780	1e-07	6	16917976	16918205	0.97	388	615	1003	x	x	anther wall candidate
WT_An_21_phas-781	1e-07	6	16919398	16919648	0.91	554	1045	1599	x	x	anther wall candidate
WT_An_21_phas-782	1e-07	6	16973364	16973761	0.93	4735	7870	12605	mi1_An_Phas-561	mi2_An_Phas-543	MEL1-merge
WT_An_21_phas-783	1e-07	6	16985971	16986137	0.95	734	1259	1993	x	x	anther wall candidate
WT_An_21_phas-784	1e-07	6	17666284	17666555	0.87	1612	3284	4896	x	x	anther wall candidate
WT_An_21_phas-787	1e-07	6	17694917	17695251	0.83	900	1240	2140	x	x	anther wall candidate
WT_An_21_phas-788	1e-07	6	17697536	17697891	0.86	384	669	1053	x	x	MEL1-merge
WT_An_21_phas-790	1e-07	6	17705615	17706075	0.98	893	2177	3070	x	x	anther wall candidate
WT_An_21_phas-792	1e-07	6	17719873	17720102	0.75	393	582	975	x	x	anther wall candidate
WT_An_21_phas-794	1e-07	6	17750896	17751251	0.94	5881	12514	18395	mi1_An_Phas-568	mi2_An_Phas-550	MEL1-merge
WT_An_21_phas-795	1e-07	6	17754596	17754867	0.75	410	647	1057	x	x	MEL1-merge
WT_An_21_phas-796	1e-07	6	17769087	17769652	0.82	2985	4482	7467	mi1_An_Phas-569	mi2_An_Phas-551	MEL1-merge
WT_An_21_phas-797	1e-07	6	17771652	17771923	0.85	3137	4434	7571	x	x	anther wall candidate
WT_An_21_phas-798	1e-07	6	17784795	17785108	0.97	4949	7024	11973	x	x	anther wall candidate
WT_An_21_phas-799	1e-07	6	17788438	17788814	0.92	1327	2179	3506	x	x	MEL1-merge
WT_An_21_phas-803	1e-07	6	18989781	18990199	0.88	1218	1944	3162	x	x	MEL1-merge
WT_An_21_phas-807	1e-07	6	23176135	23176322	0.89	185	234	419	x	x	anther wall candidate
WT_An_21_phas-809	1e-07	6	23179676	23180094	0.88	569	923	1492	x	x	MEL1-merge
WT_An_21_phas-810	1e-07	6	24584642	24584850	0.96	175	236	411	x	x	anther wall candidate
WT_An_21_phas-813	1e-07	6	24597221	24597660	0.89	412	625	1037	x	x	anther wall candidate
WT_An_21_phas-814	1e-07	6	24600597	24600994	0.89	8171	10687	18858	mi1_An_Phas-581	mi2_An_Phas-562	MEL1-merge
WT_An_21_phas-815	1e-07	6	24602224	24602495	0.93	612	930	1542	mi1_An_Phas-582	mi2_An_Phas-563	MEL1-merge
WT_An_21_phas-817	1e-07	6	24608195	24609062	0.94	1960	3102	5062	mi1_An_Phas-583	mi2_An_Phas-564	MEL1-merge
WT_An_21_phas-818	1e-07	6	24617128	24617504	0.77	1829	2405	4234	mi1_An_Phas-584	mi2_An_Phas-565	MEL1-merge
WT_An_21_phas-823	1e-07	6	24630190	24630671	0.91	2235	3147	5382	x	x	MEL1-merge
WT_An_21_phas-824	1e-07	6	24631450	24631784	0.93	833	1119	1952	mi1_An_Phas-587	x	anther wall candidate
WT_An_21_phas-825	1e-07	6	24633199	24633554	0.86	409	685	1094	x	x	anther wall candidate
WT_An_21_phas-826	1e-07	6	24639169	24639482	0.91	1376	3634	5010	mi1_An_Phas-589	mi2_An_Phas-571	MEL1-merge
WT_An_21_phas-827	1e-07	6	24640748	24641082	0.95	2440	4114	6554	mi1_An_Phas-590	mi2_An_Phas-572	MEL1-merge
WT_An_21_phas-828	1e-07	6	24642192	24642631	0.92	4541	8420	12961	mi1_An_Phas-591	mi2_An_Phas-573	MEL1-merge
WT_An_21_phas-829	1e-07	6	24650365	24650825	0.94	7147	12519	19666	mi1_An_Phas-592	mi2_An_Phas-574	MEL1-merge
WT_An_21_phas-830	1e-07	6	24657264	24657598	0.84	858	1401	2259	mi1_An_Phas-593	x	anther wall candidate
WT_An_21_phas-831	1e-07	6	24658328	24659029	0.84	2082	3654	5736	mi1_An_Phas-594	mi2_An_Phas-576	MEL1-merge
WT_An_21_phas-832	1e-07	6	24661168	24661544	0.88	829	971	1800	mi1_An_Phas-595	x	MEL1-merge
WT_An_21_phas-833	1e-07	6	24663220	24663617	0.96	1001	1442	2443	x	x	MEL1-merge
WT_An_21_phas-836	1e-07	6	24676768	24677186	0.83	5833	8779	14612	mi1_An_Phas-598	mi2_An_Phas-580	MEL1-merge
WT_An_21_phas-838	1e-07	6	24682211	24682545	0.92	650	1056	1706	x	x	anther wall candidate
WT_An_21_phas-839	1e-07	6	24703141	24703538	0.91	2245	2971	5216	mi1_An_Phas-600	mi2_An_Phas-582	anther wall candidate
WT_An_21_phas-840	1e-07	6	24708634	24709052	0.97	7697	11449	19146	mi1_An_Phas-601	x	anther wall candidate
WT_An_21_phas-841	1e-07	6	24709684	24710060	0.85	2340	5114	7454	mi1_An_Phas-602	mi2_An_Phas-583	MEL1-merge
WT_An_21_phas-842	1e-07	6	24714596	24714783	0.81	225	243	468	x	x	MEL1-merge
WT_An_21_phas-843	1e-07	6	24717089	24717507	0.93	510	810	1320	mi1_An_Phas-603	mi2_An_Phas-584	MEL1-merge
WT_An_21_phas-844	1e-07	6	24717869	24718119	0.95	457	963	1420	mi1_An_Phas-603	mi2_An_Phas-584	MEL1-merge
WT_An_21_phas-846	1e-07	6	24719437	24719750	0.77	1077	1369	2446	mi1_An_Phas-606	x	MEL1-merge
WT_An_21_phas-849	1e-07	6	24725088	24725422	0.85	2563	3239	5802	x	x	MEL1-merge
WT_An_21_phas-850	1e-07	6	24728034	24728473	0.82	688	932	1620	mi1_An_Phas-609	x	MEL1-merge
WT_An_21_phas-851	1e-07	6	24739580	24739935	0.81	4132	7553	11685	x	x	MEL1-merge
WT_An_21_phas-856	1e-07	6	24771349	24771725	0.96	444	739	1183	mi1_An_Phas-612	x	MEL1-merge
WT_An_21_phas-857	1e-07	6	24772044	24772378	0.85	4457	6262	10719	mi1_An_Phas-613	mi2_An_Phas-592	MEL1-merge
WT_An_21_phas-859	1e-05	6	24778421	24778713	0.9	1620	2612	4232	x	x	MEL1-merge
WT_An_21_phas-861	1e-07	6	24781566	24781984	0.93	1416	2644	4060	mi1_An_Phas-615	mi2_An_Phas-594	MEL1-merge
WT_An_21_phas-862	1e-07	6	24783253	24783671	0.88	667	789	1456	x	x	MEL1-merge
WT_An_21_phas-863	1e-07	6	24784612	24784904	0.78	536	700	1236	x	x	MEL1-merge
WT_An_21_phas-864	1e-07	6	26768859	26769088	0.97	721	787	1508	x	x	anther wall candidate
WT_An_21_phas-865	1e-07	6	28293287	28293831	0.91	1428	2094	3522	x	x	MEL1-merge
WT_An_21_phas-867	1e-07	6	28295104	28295564	0.85	980	1174	2154	x	x	MEL1-merge
WT_An_21_phas-868	1e-07	6	28297583	28298106	0.89	1170	2457	3627	mi1_An_Phas-621	mi2_An_Phas-599	anther wall candidate
WT_An_21_phas-869	1e-07	6	28299241	28299575	0.96	2370	2900	5270	x	x	MEL1-merge
WT_An_21_phas-870	1e-07	6	28300004	28300296	0.98	2339	3039	5378	mi1_An_Phas-623	x	MEL1-merge
WT_An_21_phas-871	1e-07	6	28301346	28301596	0.86	1103	1662	2765	mi1_An_Phas-624	mi2_An_Phas-602	MEL1-merge
WT_An_21_phas-872	1e-07	6	28302317	28302546	0.96	1259	1803	3062	x	x	anther wall candidate
WT_An_21_phas-873	1e-07	6	28305003	28305253	0.81	622	664	1286	x	x	MEL1-merge
WT_An_21_phas-874	1e-07	6	28305683	28305975	0.84	1111	1810	2921	x	x	anther wall candidate
WT_An_21_phas-875	1e-07	6	28307797	28308089	0.93	2967	4186	7153	mi1_An_Phas-628	mi2_An_Phas-606	MEL1-merge
WT_An_21_phas-878	1e-07	6	28312425	28312717	0.93	657	729	1386	mi1_An_Phas-630	x	anther wall candidate
WT_An_21_phas-879	1e-07	6	28313229	28313584	0.95	6721	9506	16227	mi1_An_Phas-631	mi2_An_Phas-609	MEL1-merge
WT_An_21_phas-883	1e-07	6	28324242	28324660	0.91	2254	3165	5419	mi1_An_Phas-635	mi2_An_Phas-612	MEL1-merge
WT_An_21_phas-884	1e-07	6	28325927	28326156	0.82	546	824	1370	x	x	MEL1-merge
WT_An_21_phas-885	1e-07	6	28326538	28326851	0.95	617	1108	1725	mi1_An_Phas-637	mi2_An_Phas-614	anther wall candidate
WT_An_21_phas-886	5e-07	6	28329521	28329750	0.9	1292	1379	2671	x	x	MEL1-merge
WT_An_21_phas-887	1e-07	6	28330526	28330797	0.88	1999	2096	4095	mi1_An_Phas-639	mi2_An_Phas-616	MEL1-merge
WT_An_21_phas-890	1e-07	6	28336593	28337032	0.76	1509	1587	3096	x	x	MEL1-merge
WT_An_21_phas-891	1e-07	6	28338055	28338410	0.94	2876	4110	6986	mi1_An_Phas-643	mi2_An_Phas-620	MEL1-merge
WT_An_21_phas-892	1e-07	6	28340592	28340905	0.95	625	1149	1774	x	x	MEL1-merge
WT_An_21_phas-895	5e-07	7	5715779	5716008	0.98	286	417	703	mi1_An_Phas-646	mi2_An_Phas-622	MEL1-merge
WT_An_21_phas-896	1e-07	7	5719779	5720050	0.97	2190	2907	5097	x	x	MEL1-merge
WT_An_21_phas-899	1e-07	7	5728390	5728703	0.97	9546	15157	24703	mi1_An_Phas-649	mi2_An_Phas-625	MEL1-merge
WT_An_21_phas-901	1e-07	7	5732248	5732498	0.89	1943	2859	4802	x	x	anther wall candidate
WT_An_21_phas-903	1e-07	7	5734689	5734960	0.9	1438	1578	3016	mi1_An_Phas-652	x	MEL1-merge
WT_An_21_phas-905	1e-07	7	6343695	6343903	0.96	738	976	1714	mi1_An_Phas-654	mi2_An_Phas-630	anther wall candidate
WT_An_21_phas-906	1e-07	7	6353990	6354282	0.82	634	806	1440	x	x	anther wall candidate
WT_An_21_phas-908	1e-07	7	6360760	6361220	0.91	421	820	1241	x	mi2_An_Phas-633	anther wall candidate
WT_An_21_phas-909	1e-07	7	6361710	6362212	0.88	2600	3487	6087	mi1_An_Phas-658	mi2_An_Phas-634	MEL1-merge
WT_An_21_phas-911	1e-07	7	6367440	6367774	0.95	527	801	1328	x	x	anther wall candidate
WT_An_21_phas-913	1e-07	7	6372259	6372467	0.88	1594	2290	3884	mi1_An_Phas-662	mi2_An_Phas-638	MEL1-merge
WT_An_21_phas-914	1e-07	7	6375762	6376180	0.91	1402	1638	3040	mi1_An_Phas-663	mi2_An_Phas-639	MEL1-merge
WT_An_21_phas-915	1e-07	7	6378711	6378982	0.79	667	1159	1826	mi1_An_Phas-664	mi2_An_Phas-640	MEL1-merge
WT_An_21_phas-916	1e-07	7	6418376	6418731	0.9	556	762	1318	x	x	MEL1-merge
WT_An_21_phas-918	1e-07	7	6438960	6439294	0.82	1235	2336	3571	mi1_An_Phas-667	mi2_An_Phas-643	MEL1-merge
WT_An_21_phas-921	1e-07	7	6623650	6623921	0.97	216	413	629	x	x	MEL1-merge
WT_An_21_phas-923	1e-07	7	6646816	6647066	0.93	986	1502	2488	x	x	anther wall candidate
WT_An_21_phas-926	1e-07	7	6672048	6672340	0.89	3131	5222	8353	mi1_An_Phas-674	mi2_An_Phas-646	MEL1-merge
WT_An_21_phas-927	1e-07	7	6680288	6680937	0.91	10651	15640	26291	mi1_An_Phas-675	x	MEL1-merge
WT_An_21_phas-928	1e-07	7	6682563	6683044	0.89	3473	4989	8462	x	x	MEL1-merge
WT_An_21_phas-929	1e-07	7	6687079	6687560	0.92	2086	3084	5170	x	x	anther wall candidate
WT_An_21_phas-930	1e-07	7	6703514	6703932	0.9	1822	2125	3947	mi1_An_Phas-678	mi2_An_Phas-649	anther wall candidate
WT_An_21_phas-933	1e-07	7	6720133	6720488	0.85	4080	6111	10191	mi1_An_Phas-679	mi2_An_Phas-650	MEL1-merge
WT_An_21_phas-934	1e-07	7	6721373	6721686	0.82	1990	1980	3970	x	x	MEL1-merge
WT_An_21_phas-935	1e-07	7	6722767	6723122	0.95	1085	1576	2661	mi1_An_Phas-680	mi2_An_Phas-651	MEL1-merge
WT_An_21_phas-937	1e-07	7	6868145	6868605	0.79	2698	3799	6497	mi1_An_Phas-682	x	MEL1-merge
WT_An_21_phas-938	1e-07	7	6872114	6872427	0.9	1025	1936	2961	x	x	MEL1-merge
WT_An_21_phas-939	1e-07	7	6873193	6873674	0.89	463	629	1092	x	x	anther wall candidate
WT_An_21_phas-940	1e-07	7	6876129	6876505	0.89	449	919	1368	mi1_An_Phas-683	mi2_An_Phas-653	anther wall candidate
WT_An_21_phas-941	1e-07	7	6882886	6883199	0.83	534	969	1503	x	x	anther wall candidate
WT_An_21_phas-943	1e-07	7	6896249	6896499	0.98	208	298	506	x	x	anther wall candidate
WT_An_21_phas-945	1e-07	7	6901672	6901964	0.93	869	1119	1988	x	x	MEL1-merge
WT_An_21_phas-947	1e-07	7	6907569	6907798	0.97	2039	2595	4634	mi1_An_Phas-688	mi2_An_Phas-657	anther wall candidate
WT_An_21_phas-950	1e-07	7	6915426	6915739	0.88	385	525	910	x	x	anther wall candidate
WT_An_21_phas-952	1e-07	7	6922166	6922374	0.81	356	375	731	x	x	MEL1-merge
WT_An_21_phas-953	1e-07	7	6926682	6926911	0.91	1053	1642	2695	x	x	MEL1-merge
WT_An_21_phas-955	1e-07	7	6934805	6935118	0.84	577	780	1357	mi1_An_Phas-693	x	anther wall candidate
WT_An_21_phas-957	1e-07	7	6937818	6938152	0.81	601	884	1485	x	x	MEL1-merge
WT_An_21_phas-958	1e-07	7	6938731	6939128	0.94	4535	9556	14091	mi1_An_Phas-694	mi2_An_Phas-663	MEL1-merge
WT_An_21_phas-959	1e-07	7	6941286	6941620	0.97	447	545	992	x	x	MEL1-merge
WT_An_21_phas-960	1e-07	7	6943018	6943457	0.83	858	1090	1948	x	x	MEL1-merge
WT_An_21_phas-962	1e-07	7	6973368	6973849	0.76	1064	1926	2990	x	x	anther wall candidate
WT_An_21_phas-963	1e-07	7	6975856	6976169	0.89	393	592	985	mi1_An_Phas-697	x	anther wall candidate
WT_An_21_phas-964	1e-07	7	6979625	6979854	0.93	433	813	1246	x	x	anther wall candidate
WT_An_21_phas-965	1e-07	7	6983075	6983346	0.98	846	1312	2158	x	x	anther wall candidate
WT_An_21_phas-969	1e-07	7	6990686	6991083	0.96	1954	2959	4913	mi1_An_Phas-698	x	MEL1-merge
WT_An_21_phas-970	1e-07	7	6992066	6992274	0.9	489	555	1044	mi1_An_Phas-699	x	anther wall candidate
WT_An_21_phas-971	1e-07	7	6992996	6993435	0.86	1667	2381	4048	x	x	MEL1-merge
WT_An_21_phas-972	1e-07	7	7001329	7001642	0.98	5014	7948	12962	x	x	MEL1-merge
WT_An_21_phas-973	1e-07	7	7002757	7002986	0.91	458	792	1250	x	x	anther wall candidate
WT_An_21_phas-976	1e-07	7	7009743	7010035	0.97	1722	2069	3791	mi1_An_Phas-704	mi2_An_Phas-675	MEL1-merge
WT_An_21_phas-978	1e-07	7	7031035	7031369	0.82	415	553	968	mi1_An_Phas-705	x	MEL1-merge
WT_An_21_phas-981	1e-07	7	7037590	7037882	0.92	3369	6388	9757	mi1_An_Phas-708	mi2_An_Phas-679	MEL1-merge
WT_An_21_phas-982	1e-07	7	7040792	7041105	0.85	669	1556	2225	x	x	anther wall candidate
WT_An_21_phas-984	1e-07	7	7052459	7052793	0.76	1027	1589	2616	mi1_An_Phas-711	x	MEL1-merge
WT_An_21_phas-985	1e-07	7	7060212	7060588	0.92	224	360	584	x	x	anther wall candidate
WT_An_21_phas-988	1e-07	7	7069595	7070013	0.8	1009	1243	2252	x	x	MEL1-merge
WT_An_21_phas-989	1e-07	7	7071777	7072111	0.95	2386	4107	6493	mi1_An_Phas-715	mi2_An_Phas-683	anther wall candidate
WT_An_21_phas-990	5e-07	7	7073574	7073845	0.93	692	1264	1956	x	x	MEL1-merge
WT_An_21_phas-994	1e-07	7	8600937	8601166	0.8	518	842	1360	x	x	MEL1-merge
WT_An_21_phas-995	1e-05	7	8663368	8663807	0.8	645	994	1639	x	x	anther wall candidate
WT_An_21_phas-997	1e-07	7	8668967	8669364	0.86	372	544	916	x	x	anther wall candidate
WT_An_21_phas-999	1e-07	7	8713064	8713314	0.96	573	805	1378	x	x	anther wall candidate
WT_An_21_phas-1000	1e-07	7	8715808	8716163	0.81	538	876	1414	x	x	MEL1-merge
WT_An_21_phas-1001	1e-07	7	8720615	8720949	0.78	265	447	712	x	x	MEL1-merge
WT_An_21_phas-1003	1e-07	7	8739836	8740107	0.86	503	728	1231	x	x	anther wall candidate
WT_An_21_phas-1005	1e-06	7	8751414	8751580	0.93	539	914	1453	x	x	anther wall candidate
WT_An_21_phas-1009	1e-07	7	9043142	9043644	0.8	1510	2500	4010	x	x	MEL1-merge
WT_An_21_phas-1013	1e-07	7	9271651	9271964	0.98	1047	1643	2690	x	x	anther wall candidate
WT_An_21_phas-1014	1e-07	7	9273387	9273805	0.93	937	874	1811	x	x	anther wall candidate
WT_An_21_phas-1017	1e-07	7	9428003	9428316	0.84	1784	2575	4359	mi1_An_Phas-728	mi2_An_Phas-696	MEL1-merge
WT_An_21_phas-1019	1e-07	7	9444109	9444506	0.91	973	1126	2099	mi1_An_Phas-730	x	MEL1-merge
WT_An_21_phas-1020	5e-07	7	9488746	9489080	0.83	385	484	869	x	x	anther wall candidate
WT_An_21_phas-1022	1e-07	7	9493533	9493993	0.91	1532	2503	4035	mi1_An_Phas-732	mi2_An_Phas-701	MEL1-merge
WT_An_21_phas-1023	1e-07	7	9496833	9497083	0.98	667	1128	1795	mi1_An_Phas-733	mi2_An_Phas-702	MEL1-merge
WT_An_21_phas-1027	1e-07	7	9526394	9526665	0.85	570	741	1311	mi1_An_Phas-735	x	MEL1-merge
WT_An_21_phas-1029	1e-07	7	9536930	9537264	0.88	529	592	1121	x	x	anther wall candidate
WT_An_21_phas-1030	1e-07	7	9613681	9614015	0.91	522	556	1078	x	x	MEL1-merge
WT_An_21_phas-1033	1e-07	7	13679000	13679250	0.77	253	344	597	x	x	anther wall candidate
WT_An_21_phas-1041	1e-07	7	13734962	13735317	0.9	1463	2485	3948	mi1_An_Phas-744	mi2_An_Phas-712	anther wall candidate
WT_An_21_phas-1042	1e-07	7	14945918	14946315	0.93	799	880	1679	x	x	MEL1-merge
WT_An_21_phas-1044	1e-07	7	15007694	15008154	0.92	2168	3533	5701	mi1_An_Phas-747	mi2_An_Phas-713	MEL1-merge
WT_An_21_phas-1047	1e-07	7	15266585	15266772	0.91	573	611	1184	x	x	MEL1-merge
WT_An_21_phas-1048	1e-07	7	15271731	15272002	0.86	465	657	1122	x	x	MEL1-merge
WT_An_21_phas-1050	1e-07	7	15942286	15942704	0.91	1114	1520	2634	mi1_An_Phas-749	mi2_An_Phas-715	MEL1-merge
WT_An_21_phas-1052	1e-07	7	15950199	15950722	0.86	1324	1789	3113	mi1_An_Phas-751	mi2_An_Phas-717	MEL1-merge
WT_An_21_phas-1053	5e-07	7	15951504	15951817	0.92	3122	5850	8972	x	x	anther wall candidate
WT_An_21_phas-1055	1e-07	7	15956086	15956336	0.87	931	1194	2125	mi1_An_Phas-753	mi2_An_Phas-719	anther wall candidate
WT_An_21_phas-1056	1e-07	7	15960095	15960240	0.76	765	1045	1810	mi1_An_Phas-754	mi2_An_Phas-720	MEL1-merge
WT_An_21_phas-1058	1e-07	7	15967693	15968027	0.88	1109	1799	2908	mi1_An_Phas-755	mi2_An_Phas-721	MEL1-merge
WT_An_21_phas-1059	1e-07	7	15980712	15981130	0.94	841	1083	1924	mi1_An_Phas-756	mi2_An_Phas-722	anther wall candidate
WT_An_21_phas-1060	1e-07	7	16042316	16042650	0.89	1046	1333	2379	mi1_An_Phas-757	x	MEL1-merge
WT_An_21_phas-1061	1e-07	7	16046327	16046703	0.85	741	1402	2143	mi1_An_Phas-758	x	MEL1-merge
WT_An_21_phas-1064	1e-07	7	16054897	16055147	0.89	537	814	1351	x	x	MEL1-merge
WT_An_21_phas-1065	1e-07	7	16058956	16059374	0.97	1471	1952	3423	mi1_An_Phas-761	x	MEL1-merge
WT_An_21_phas-1067	1e-07	7	16115027	16115424	0.79	1646	3651	5297	mi1_An_Phas-763	x	MEL1-merge
WT_An_21_phas-1068	1e-07	7	16116231	16116460	0.84	1585	1862	3447	mi1_An_Phas-764	x	MEL1-merge
WT_An_21_phas-1070	1e-07	7	17283877	17284106	0.96	1655	1472	3127	x	x	MEL1-merge
WT_An_21_phas-1072	1e-07	7	17287569	17287882	0.77	2159	2525	4684	mi1_An_Phas-766	x	MEL1-merge
WT_An_21_phas-1075	1e-07	7	17296730	17297232	0.91	7875	10555	18430	mi1_An_Phas-769	x	MEL1-merge
WT_An_21_phas-1079	1e-07	7	17336139	17336473	0.87	486	510	996	mi1_An_Phas-771	x	anther wall candidate
WT_An_21_phas-1080	1e-07	7	17339147	17339292	0.9	448	583	1031	x	x	anther wall candidate
WT_An_21_phas-1082	1e-07	7	17340750	17341084	0.92	648	929	1577	x	x	MEL1-merge
WT_An_21_phas-1087	1e-07	8	2437319	2437653	0.83	714	763	1477	x	x	MEL1-merge
WT_An_21_phas-1088	1e-07	8	2438468	2439491	0.91	2219	2664	4883	mi1_An_Phas-774	mi2_An_Phas-739	anther wall candidate
WT_An_21_phas-1089	1e-07	8	2439947	2440281	0.9	1338	1587	2925	x	x	MEL1-merge
WT_An_21_phas-1090	1e-07	8	2441643	2442019	0.96	349	592	941	mi1_An_Phas-775	x	MEL1-merge
WT_An_21_phas-1091	1e-07	8	2456698	2457011	0.96	806	1034	1840	mi1_An_Phas-776	x	MEL1-merge
WT_An_21_phas-1093	1e-07	8	2458402	2458883	0.89	1888	1938	3826	mi1_An_Phas-778	x	MEL1-merge
WT_An_21_phas-1094	1e-07	8	2461155	2461447	0.88	279	327	606	x	x	MEL1-merge
WT_An_21_phas-1095	1e-07	8	2462401	2462735	0.96	969	1225	2194	x	x	anther wall candidate
WT_An_21_phas-1096	1e-07	8	2463631	2464196	0.91	3393	7226	10619	mi1_An_Phas-779	mi2_An_Phas-743	MEL1-merge
WT_An_21_phas-1097	1e-07	8	2469952	2470223	0.9	639	1253	1892	mi1_An_Phas-780	x	anther wall candidate
WT_An_21_phas-1098	1e-07	8	2470516	2470939	0.97	1741	2450	4191	mi1_An_Phas-781	mi2_An_Phas-745	MEL1-merge
WT_An_21_phas-1100	1e-07	8	2474536	2474828	0.86	575	1054	1629	x	x	MEL1-merge
WT_An_21_phas-1101	1e-07	8	2476994	2477265	0.94	2371	4929	7300	mi1_An_Phas-784	mi2_An_Phas-748	MEL1-merge
WT_An_21_phas-1105	1e-07	8	2506508	2506800	0.93	2359	2603	4962	x	x	anther wall candidate
WT_An_21_phas-1107	1e-07	8	2643997	2644247	0.92	6006	9123	15129	mi1_An_Phas-788	mi2_An_Phas-751	anther wall candidate
WT_An_21_phas-1109	1e-07	8	2664220	2664533	0.96	1335	2382	3717	mi1_An_Phas-789	mi2_An_Phas-752	anther wall candidate
WT_An_21_phas-1111	1e-07	8	2672239	2672678	0.94	436	737	1173	x	x	MEL1-merge
WT_An_21_phas-1112	1e-07	8	2673596	2673993	0.87	2172	3376	5548	mi1_An_Phas-791	mi2_An_Phas-754	MEL1-merge
WT_An_21_phas-1113	1e-07	8	2674952	2675265	0.9	1001	1816	2817	mi1_An_Phas-792	mi2_An_Phas-755	MEL1-merge
WT_An_21_phas-1115	1e-07	8	2685086	2685357	0.86	3035	3892	6927	mi1_An_Phas-793	mi2_An_Phas-756	anther wall candidate
WT_An_21_phas-1116	1e-07	8	2692638	2693056	0.94	907	1176	2083	mi1_An_Phas-794	x	anther wall candidate
WT_An_21_phas-1117	1e-07	8	2693429	2693721	0.88	3005	6296	9301	mi1_An_Phas-794	mi2_An_Phas-758	MEL1-merge
WT_An_21_phas-1118	1e-07	8	2750224	2750516	0.79	756	1212	1968	x	x	MEL1-merge
WT_An_21_phas-1119	1e-07	8	2756201	2756493	0.79	756	1212	1968	x	x	MEL1-merge
WT_An_21_phas-1120	1e-07	8	5732611	5733050	0.86	1201	3162	4363	x	x	MEL1-merge
WT_An_21_phas-1122	1e-07	8	5740598	5740974	0.93	703	1387	2090	x	x	anther wall candidate
WT_An_21_phas-1123	1e-07	8	5743640	5743911	0.9	1161	1698	2859	mi1_An_Phas-800	mi2_An_Phas-763	MEL1-merge
WT_An_21_phas-1126	1e-07	8	14722826	14723076	0.95	825	1566	2391	x	x	MEL1-merge
WT_An_21_phas-1128	1e-07	8	16667409	16667743	0.95	432	858	1290	x	x	anther wall candidate
WT_An_21_phas-1129	1e-07	8	16670038	16670267	0.93	553	683	1236	mi1_An_Phas-802	x	MEL1-merge
WT_An_21_phas-1132	1e-07	8	16703303	16703553	0.92	1639	2428	4067	x	mi2_An_Phas-766	MEL1-merge
WT_An_21_phas-1134	1e-07	8	16726695	16727113	0.78	730	955	1685	mi1_An_Phas-805	x	MEL1-merge
WT_An_21_phas-1135	1e-07	8	16727406	16727698	0.89	2751	2778	5529	mi1_An_Phas-806	mi2_An_Phas-768	MEL1-merge
WT_An_21_phas-1136	1e-07	8	16735734	16736215	0.85	1410	1669	3079	x	x	MEL1-merge
WT_An_21_phas-1141	1e-07	8	17066972	17067327	0.76	1104	1400	2504	mi1_An_Phas-811	x	anther wall candidate
WT_An_21_phas-1142	1e-07	8	17069634	17069989	0.88	1099	1445	2544	x	x	MEL1-merge
WT_An_21_phas-1143	1e-07	8	17083210	17083565	0.89	551	729	1280	mi1_An_Phas-813	mi2_An_Phas-775	anther wall candidate
WT_An_21_phas-1144	1e-07	8	17084630	17085027	0.91	3517	4748	8265	mi1_An_Phas-814	mi2_An_Phas-776	anther wall candidate
WT_An_21_phas-1146	1e-07	8	17118348	17118661	0.9	682	1184	1866	x	x	anther wall candidate
WT_An_21_phas-1147	1e-07	8	17119599	17119828	0.96	895	1198	2093	mi1_An_Phas-816	x	MEL1-merge
WT_An_21_phas-1148	1e-07	8	17121116	17121492	0.79	2127	3026	5153	mi1_An_Phas-817	mi2_An_Phas-778	anther wall candidate
WT_An_21_phas-1149	1e-07	8	17135972	17136327	0.96	1153	1306	2459	x	x	anther wall candidate
WT_An_21_phas-1151	1e-07	8	17161291	17161730	0.86	1234	1565	2799	mi1_An_Phas-818	x	MEL1-merge
WT_An_21_phas-1153	1e-07	8	17177964	17178298	0.86	1147	1996	3143	x	x	MEL1-merge
WT_An_21_phas-1155	1e-07	8	18566881	18567215	0.9	762	1219	1981	x	x	anther wall candidate
WT_An_21_phas-1156	1e-07	8	18586951	18587180	0.77	396	410	806	x	x	MEL1-merge
WT_An_21_phas-1157	1e-07	8	18587909	18588201	0.86	847	1070	1917	x	x	MEL1-merge
WT_An_21_phas-1160	1e-07	8	18615515	18615891	0.88	1678	2597	4275	mi1_An_Phas-821	mi2_An_Phas-782	anther wall candidate
WT_An_21_phas-1161	1e-07	8	18618626	18619044	0.95	478	570	1048	x	x	anther wall candidate
WT_An_21_phas-1165	1e-07	8	18672781	18673073	0.88	1956	3367	5323	mi1_An_Phas-823	mi2_An_Phas-784	MEL1-merge
WT_An_21_phas-1166	1e-07	8	18719548	18720071	0.97	1390	1658	3048	mi1_An_Phas-824	mi2_An_Phas-785	MEL1-merge
WT_An_21_phas-1168	1e-07	8	18731996	18732309	0.84	742	1229	1971	mi1_An_Phas-825	mi2_An_Phas-786	MEL1-merge
WT_An_21_phas-1170	1e-07	8	18780425	18780654	0.95	1045	1874	2919	x	x	MEL1-merge
WT_An_21_phas-1174	1e-07	8	18816497	18816726	0.75	373	379	752	x	x	anther wall candidate
WT_An_21_phas-1175	1e-07	8	18823619	18823869	0.93	503	508	1011	x	x	anther wall candidate
WT_An_21_phas-1176	1e-07	8	18827584	18828002	0.95	6811	14236	21047	x	mi2_An_Phas-789	MEL1-merge
WT_An_21_phas-1177	1e-07	8	18831815	18832107	0.85	2345	4158	6503	mi1_An_Phas-830	mi2_An_Phas-790	MEL1-merge
WT_An_21_phas-1178	1e-07	8	18833710	18834002	0.88	639	729	1368	mi1_An_Phas-831	x	anther wall candidate
WT_An_21_phas-1180	1e-07	8	18840004	18840296	0.86	964	1599	2563	x	x	MEL1-merge
WT_An_21_phas-1182	1e-07	8	18942809	18943080	0.78	766	1143	1909	mi1_An_Phas-833	mi2_An_Phas-793	anther wall candidate
WT_An_21_phas-1187	1e-07	9	6620223	6620452	0.87	2098	2861	4959	mi1_An_Phas-836	mi2_An_Phas-795	anther wall candidate
WT_An_21_phas-1188	1e-07	9	6621243	6621493	0.85	220	295	515	x	x	MEL1-merge
WT_An_21_phas-1189	1e-07	9	6623607	6623815	0.83	312	475	787	x	x	anther wall candidate
WT_An_21_phas-1190	1e-07	9	6627629	6627900	0.91	299	789	1088	x	x	MEL1-merge
WT_An_21_phas-1191	1e-07	9	6634005	6634465	0.91	6873	8260	15133	mi1_An_Phas-838	mi2_An_Phas-798	MEL1-merge
WT_An_21_phas-1192	1e-07	9	6656287	6656726	0.91	13627	20589	34216	mi1_An_Phas-839	mi2_An_Phas-799	MEL1-merge
WT_An_21_phas-1193	1e-07	9	6657663	6658039	0.88	1448	2319	3767	mi1_An_Phas-840	x	anther wall candidate
WT_An_21_phas-1194	1e-07	9	6661311	6661729	0.92	483	693	1176	x	x	MEL1-merge
WT_An_21_phas-1195	1e-07	9	6668769	6668998	0.96	1109	2343	3452	x	x	anther wall candidate
WT_An_21_phas-1196	1e-07	9	6678612	6678841	0.96	1409	1735	3144	x	x	MEL1-merge
WT_An_21_phas-1197	1e-07	9	6712614	6712990	0.92	4558	5551	10109	mi1_An_Phas-843	mi2_An_Phas-802	MEL1-merge
WT_An_21_phas-1198	1e-07	9	6718062	6718375	0.94	824	951	1775	x	x	MEL1-merge
WT_An_21_phas-1202	1e-07	9	6757401	6757714	0.85	526	655	1181	x	x	anther wall candidate
WT_An_21_phas-1207	1e-07	9	6824138	6824346	0.89	8035	16497	24532	mi1_An_Phas-848	x	MEL1-merge
WT_An_21_phas-1208	1e-07	9	6845699	6846033	0.91	9128	15366	24494	x	x	MEL1-merge
WT_An_21_phas-1210	1e-07	9	6894365	6894657	0.87	479	694	1173	x	x	MEL1-merge
WT_An_21_phas-1212	1e-07	9	6901559	6901914	0.87	1187	2088	3275	mi1_An_Phas-851	x	MEL1-merge
WT_An_21_phas-1215	1e-07	9	6913052	6913449	0.83	2174	3358	5532	mi1_An_Phas-854	mi2_An_Phas-811	MEL1-merge
WT_An_21_phas-1218	1e-07	9	6928599	6928954	0.94	982	2050	3032	x	x	MEL1-merge
WT_An_21_phas-1226	1e-07	9	8777089	8777360	0.85	846	1076	1922	mi1_An_Phas-858	x	anther wall candidate
WT_An_21_phas-1227	1e-07	9	8879307	8879746	0.94	999	1115	2114	mi1_An_Phas-859	mi2_An_Phas-818	MEL1-merge
WT_An_21_phas-1228	1e-07	9	8884775	8885214	0.86	419	787	1206	x	x	MEL1-merge
WT_An_21_phas-1229	1e-07	9	8887747	8888165	0.94	2578	4906	7484	x	x	MEL1-merge
WT_An_21_phas-1230	1e-07	9	8896901	8897151	0.87	974	1633	2607	x	x	MEL1-merge
WT_An_21_phas-1233	1e-07	9	8910631	8911049	0.81	1774	2973	4747	mi1_An_Phas-865	x	anther wall candidate
WT_An_21_phas-1235	1e-07	9	8912856	8913148	0.92	535	841	1376	x	x	MEL1-merge
WT_An_21_phas-1237	1e-07	9	8930431	8930786	0.88	824	1270	2094	x	x	MEL1-merge
WT_An_21_phas-1239	1e-07	9	8960942	8961360	0.9	2016	2673	4689	x	mi2_An_Phas-824	MEL1-merge
WT_An_21_phas-1242	1e-07	9	8977440	8978272	0.89	1718	2736	4454	mi1_An_Phas-871	mi2_An_Phas-825	anther wall candidate
WT_An_21_phas-1243	1e-07	9	8979199	8979449	0.93	408	562	970	x	x	MEL1-merge
WT_An_21_phas-1245	1e-07	9	8981986	8982278	0.92	1365	1524	2889	mi1_An_Phas-874	mi2_An_Phas-828	MEL1-merge
WT_An_21_phas-1246	1e-07	9	8985176	8985426	0.91	1087	1442	2529	x	x	anther wall candidate
WT_An_21_phas-1247	1e-07	9	8990558	8990871	0.8	1059	1336	2395	mi1_An_Phas-875	x	MEL1-merge
WT_An_21_phas-1248	1e-07	9	9003950	9004158	0.97	1586	1720	3306	x	x	anther wall candidate
WT_An_21_phas-1249	1e-07	9	9007448	9007824	0.95	1808	2261	4069	mi1_An_Phas-877	mi2_An_Phas-832	anther wall candidate
WT_An_21_phas-1251	1e-07	9	9021960	9022231	0.95	2030	2532	4562	x	x	anther wall candidate
WT_An_21_phas-1252	1e-07	9	9023336	9023586	0.86	1348	1317	2665	x	x	anther wall candidate
WT_An_21_phas-1257	1e-07	9	9064654	9064883	0.97	242	698	940	x	x	anther wall candidate
WT_An_21_phas-1258	1e-07	9	9075056	9075348	0.89	1897	3622	5519	mi1_An_Phas-881	mi2_An_Phas-835	MEL1-merge
WT_An_21_phas-1259	1e-07	9	9077927	9078261	0.9	348	518	866	x	x	MEL1-merge
WT_An_21_phas-1261	1e-07	9	9091631	9091881	0.97	337	487	824	x	x	anther wall candidate
WT_An_21_phas-1262	1e-06	9	9113450	9113679	0.89	673	1000	1673	x	x	anther wall candidate
WT_An_21_phas-1263	1e-07	9	9121738	9121883	0.97	373	530	903	x	x	MEL1-merge
WT_An_21_phas-1265	1e-07	9	9141908	9142179	0.95	362	536	898	x	x	anther wall candidate
WT_An_21_phas-1267	1e-07	9	9143934	9144310	0.84	1318	2135	3453	mi1_An_Phas-885	mi2_An_Phas-839	MEL1-merge
WT_An_21_phas-1268	1e-07	9	9144765	9145078	0.89	1461	1582	3043	mi1_An_Phas-886	mi2_An_Phas-840	anther wall candidate
WT_An_21_phas-1270	1e-07	9	9156682	9157016	0.93	2081	2872	4953	mi1_An_Phas-887	mi2_An_Phas-841	anther wall candidate
WT_An_21_phas-1272	1e-07	9	9174275	9174714	0.86	1244	1500	2744	x	x	anther wall candidate
WT_An_21_phas-1273	1e-07	9	9194026	9194549	0.83	3424	4435	7859	mi1_An_Phas-888	mi2_An_Phas-842	MEL1-merge
WT_An_21_phas-1274	1e-07	9	9197745	9198226	0.76	1713	2347	4060	x	mi2_An_Phas-843	MEL1-merge
WT_An_21_phas-1275	1e-07	9	9277545	9278068	0.94	1570	2834	4404	mi1_An_Phas-889	mi2_An_Phas-844	MEL1-merge
WT_An_21_phas-1278	1e-07	9	9297969	9298261	0.89	565	829	1394	mi1_An_Phas-891	x	MEL1-merge
WT_An_21_phas-1279	1e-07	9	9303337	9303692	0.96	1485	2850	4335	mi1_An_Phas-892	mi2_An_Phas-848	MEL1-merge
WT_An_21_phas-1280	5e-07	9	9324447	9324676	0.9	5181	7203	12384	x	x	MEL1-merge
WT_An_21_phas-1281	1e-07	9	9337948	9338261	0.89	1184	2040	3224	x	x	anther wall candidate
WT_An_21_phas-1282	1e-07	9	9346974	9347497	0.86	428	541	969	x	x	anther wall candidate
WT_An_21_phas-1283	1e-07	9	9350999	9351291	0.92	319	357	676	x	x	anther wall candidate
WT_An_21_phas-1287	1e-07	9	22103284	22103639	0.89	1979	3021	5000	mi1_An_Phas-894	x	MEL1-merge
WT_An_21_phas-1288	1e-07	10	3676130	3676590	0.89	454	863	1317	mi1_An_Phas-895	x	MEL1-merge
WT_An_21_phas-1294	1e-07	10	13959722	13959972	0.76	2560	4020	6580	mi1_An_Phas-899	mi2_An_Phas-852	MEL1-merge
WT_An_21_phas-1296	1e-07	10	13965301	13965572	0.96	1279	2037	3316	x	x	anther wall candidate
WT_An_21_phas-1297	1e-07	10	13966413	13966747	0.95	1781	2962	4743	x	x	MEL1-merge
WT_An_21_phas-1298	1e-07	10	13973916	13974124	0.91	1297	1502	2799	mi1_An_Phas-902	mi2_An_Phas-853	MEL1-merge
WT_An_21_phas-1299	1e-07	10	13976657	13977201	0.92	705	1014	1719	x	x	MEL1-merge
WT_An_21_phas-1301	1e-07	10	13982595	13982845	0.9	587	938	1525	x	x	anther wall candidate
WT_An_21_phas-1302	1e-07	10	13987348	13987535	0.95	610	950	1560	mi1_An_Phas-906	mi2_An_Phas-857	anther wall candidate
WT_An_21_phas-1303	1e-07	10	13988304	13988743	0.93	953	1268	2221	x	x	MEL1-merge
WT_An_21_phas-1304	1e-07	10	13990385	13990635	0.86	893	1631	2524	x	x	MEL1-merge
WT_An_21_phas-1307	1e-07	10	14012735	14012985	0.94	1152	1414	2566	mi1_An_Phas-910	x	MEL1-merge
WT_An_21_phas-1308	1e-07	10	14015695	14015924	0.96	2757	3465	6222	mi1_An_Phas-911	mi2_An_Phas-861	MEL1-merge
WT_An_21_phas-1316	1e-07	10	14036736	14037049	0.88	368	532	900	x	x	MEL1-merge
WT_An_21_phas-1317	1e-07	10	14038391	14039049	0.83	1606	2217	3823	x	x	MEL1-merge
WT_An_21_phas-1318	1e-07	10	14041751	14042085	0.95	685	889	1574	x	x	anther wall candidate
WT_An_21_phas-1319	1e-07	10	14044968	14045365	0.93	988	1380	2368	mi1_An_Phas-917	mi2_An_Phas-867	anther wall candidate
WT_An_21_phas-1320	1e-07	10	14045782	14046305	0.87	2582	3862	6444	x	x	MEL1-merge
WT_An_21_phas-1322	1e-07	10	14058200	14058471	0.79	188	393	581	x	x	anther wall candidate
WT_An_21_phas-1324	1e-07	10	14066358	14066797	0.92	1569	2232	3801	x	x	MEL1-merge
WT_An_21_phas-1325	1e-07	10	14069465	14069841	0.93	1014	2198	3212	x	x	MEL1-merge
WT_An_21_phas-1327	1e-07	10	14074621	14075039	0.9	3686	5099	8785	mi1_An_Phas-920	mi2_An_Phas-870	MEL1-merge
WT_An_21_phas-1331	1e-07	10	14108888	14109096	0.83	545	660	1205	x	x	anther wall candidate
WT_An_21_phas-1333	1e-07	10	14121873	14122165	0.94	764	1187	1951	x	x	anther wall candidate
WT_An_21_phas-1334	1e-07	10	14123485	14123819	0.9	287	494	781	x	x	anther wall candidate
WT_An_21_phas-1336	1e-06	10	14138858	14139066	0.93	573	912	1485	x	x	anther wall candidate
WT_An_21_phas-1337	1e-07	10	14140174	14140655	0.92	1325	1606	2931	x	x	MEL1-merge
WT_An_21_phas-1338	1e-07	10	14141583	14142022	0.92	359	518	877	x	x	MEL1-merge
WT_An_21_phas-1339	1e-07	10	14147728	14147957	0.99	469	597	1066	x	x	anther wall candidate
WT_An_21_phas-1340	1e-07	10	14191322	14191614	0.89	508	894	1402	mi1_An_Phas-923	mi2_An_Phas-873	MEL1-merge
WT_An_21_phas-1341	1e-07	10	14193268	14193581	0.91	1024	1865	2889	mi1_An_Phas-924	mi2_An_Phas-874	anther wall candidate
WT_An_21_phas-1343	1e-07	10	14203093	14203448	0.97	1353	1993	3346	x	mi2_An_Phas-875	anther wall candidate
WT_An_21_phas-1344	1e-07	10	14207983	14208443	0.87	2145	3873	6018	x	x	MEL1-merge
WT_An_21_phas-1345	1e-07	10	14213920	14214233	0.91	1165	1569	2734	mi1_An_Phas-927	mi2_An_Phas-877	anther wall candidate
WT_An_21_phas-1348	1e-07	10	14220094	14220407	0.9	1931	3197	5128	mi1_An_Phas-929	mi2_An_Phas-879	MEL1-merge
WT_An_21_phas-1349	1e-07	10	14221672	14221985	0.89	285	406	691	x	x	anther wall candidate
WT_An_21_phas-1350	1e-07	10	14224186	14224499	0.95	3139	4681	7820	mi1_An_Phas-931	mi2_An_Phas-881	anther wall candidate
WT_An_21_phas-1351	1e-07	10	14227397	14227647	0.9	635	760	1395	mi1_An_Phas-932	x	MEL1-merge
WT_An_21_phas-1354	1e-07	11	3322045	3322358	0.85	1460	3518	4978	mi1_An_Phas-935	mi2_An_Phas-885	MEL1-merge
WT_An_21_phas-1355	1e-07	11	7813029	7813468	0.81	883	1442	2325	mi1_An_Phas-937	x	MEL1-merge
WT_An_21_phas-1358	1e-07	11	8933432	8933745	0.85	1911	3298	5209	x	mi2_An_Phas-889	anther wall candidate
WT_An_21_phas-1360	1e-07	11	9213686	9214041	0.91	625	1057	1682	mi1_An_Phas-940	mi2_An_Phas-890	anther wall candidate
WT_An_21_phas-1365	1e-07	11	9232776	9233089	0.87	676	1412	2088	mi1_An_Phas-943	mi2_An_Phas-892	anther wall candidate
WT_An_21_phas-1366	1e-07	11	9238511	9238824	0.95	1577	3011	4588	mi1_An_Phas-944	x	MEL1-merge
WT_An_21_phas-1367	1e-07	11	9240055	9240431	0.9	699	1004	1703	x	x	MEL1-merge
WT_An_21_phas-1369	1e-07	11	9289440	9289774	0.84	1265	1728	2993	mi1_An_Phas-946	mi2_An_Phas-894	anther wall candidate
WT_An_21_phas-1371	1e-07	11	9295672	9295985	0.91	862	1349	2211	x	x	MEL1-merge
WT_An_21_phas-1372	1e-07	11	9311301	9311698	0.84	1436	1975	3411	x	x	anther wall candidate
WT_An_21_phas-1374	1e-07	11	9324309	9324580	0.95	745	995	1740	x	x	anther wall candidate
WT_An_21_phas-1375	1e-07	11	9325728	9326020	0.96	2193	3129	5322	x	mi2_An_Phas-897	anther wall candidate
WT_An_21_phas-1376	1e-07	11	9332096	9332430	0.89	1898	3397	5295	mi1_An_Phas-951	mi2_An_Phas-898	MEL1-merge
WT_An_21_phas-1378	1e-07	11	9351646	9351938	0.96	782	1233	2015	x	x	MEL1-merge
WT_An_21_phas-1380	1e-07	11	9445014	9445369	0.89	2476	4603	7079	mi1_An_Phas-953	mi2_An_Phas-899	MEL1-merge
WT_An_21_phas-1381	1e-07	11	9447104	9447438	0.76	427	558	985	mi1_An_Phas-954	x	MEL1-merge
WT_An_21_phas-1382	1e-07	11	9449683	9450101	0.95	4315	4335	8650	mi1_An_Phas-955	mi2_An_Phas-900	MEL1-merge
WT_An_21_phas-1383	5e-06	11	9451031	9451302	0.81	2694	5690	8384	mi1_An_Phas-956	x	MEL1-merge
WT_An_21_phas-1384	1e-07	11	9458023	9458189	0.92	261	311	572	x	x	anther wall candidate
WT_An_21_phas-1385	1e-07	11	9459682	9460037	0.84	2640	4494	7134	mi1_An_Phas-957	mi2_An_Phas-902	MEL1-merge
WT_An_21_phas-1390	1e-07	11	9578632	9578966	0.89	1966	3186	5152	x	x	anther wall candidate
WT_An_21_phas-1391	1e-07	11	9586747	9587102	0.91	902	1245	2147	x	x	MEL1-merge
WT_An_21_phas-1392	1e-07	11	9589906	9590114	0.97	205	402	607	x	x	anther wall candidate
WT_An_21_phas-1393	1e-07	11	9668778	9669133	0.87	636	935	1571	x	x	MEL1-merge
WT_An_21_phas-1394	1e-07	11	9811350	9811663	0.97	210	438	648	x	x	anther wall candidate
WT_An_21_phas-1395	1e-07	11	9835933	9836204	0.8	883	1063	1946	mi1_An_Phas-958	x	MEL1-merge
WT_An_21_phas-1396	1e-07	11	9839952	9840223	0.86	1309	1643	2952	mi1_An_Phas-959	x	MEL1-merge
WT_An_21_phas-1397	1e-07	11	9844783	9844991	0.92	439	623	1062	x	x	anther wall candidate
WT_An_21_phas-1398	1e-07	11	9845876	9846105	0.97	390	582	972	x	x	MEL1-merge
WT_An_21_phas-1399	1e-07	11	9851872	9852269	0.87	755	968	1723	x	x	MEL1-merge
WT_An_21_phas-1403	1e-07	11	10028547	10028839	0.84	1055	1375	2430	x	x	anther wall candidate
WT_An_21_phas-1405	1e-07	11	15378959	15379209	0.86	424	913	1337	mi1_An_Phas-962	mi2_An_Phas-908	anther wall candidate
WT_An_21_phas-1406	1e-07	11	15385061	15385227	0.93	508	772	1280	x	x	anther wall candidate
WT_An_21_phas-1408	1e-07	11	15763438	15763772	0.92	2521	4958	7479	mi1_An_Phas-965	mi2_An_Phas-910	MEL1-merge
WT_An_21_phas-1410	1e-07	11	15861177	15861469	0.91	1700	2294	3994	mi1_An_Phas-967	mi2_An_Phas-912	anther wall candidate
WT_An_21_phas-1411	1e-07	11	15863903	15864153	0.93	770	742	1512	mi1_An_Phas-968	mi2_An_Phas-913	MEL1-merge
WT_An_21_phas-1412	1e-07	11	15868760	15869031	0.89	1106	1599	2705	mi1_An_Phas-969	mi2_An_Phas-914	anther wall candidate
WT_An_21_phas-1413	1e-07	11	15871851	15872164	0.93	931	1474	2405	mi1_An_Phas-970	mi2_An_Phas-915	anther wall candidate
WT_An_21_phas-1414	1e-07	11	16088511	16088929	0.91	1482	1692	3174	mi1_An_Phas-971	mi2_An_Phas-916	anther wall candidate
WT_An_21_phas-1416	5e-06	11	16103429	16103952	0.91	1295	1564	2859	x	x	anther wall candidate
WT_An_21_phas-1417	1e-07	11	16105372	16105664	0.88	1537	1811	3348	x	x	anther wall candidate
WT_An_21_phas-1418	1e-07	11	16113534	16113910	0.9	1223	1513	2736	mi1_An_Phas-973	x	anther wall candidate
WT_An_21_phas-1419	1e-07	11	16249878	16250233	0.85	345	421	766	x	x	MEL1-merge
WT_An_21_phas-1422	1e-07	11	16382125	16382480	0.79	559	949	1508	x	x	MEL1-merge
WT_An_21_phas-1423	1e-07	11	16391230	16391608	0.95	1521	2447	3968	mi1_An_Phas-975	x	MEL1-merge
WT_An_21_phas-1425	1e-07	11	16394715	16395007	0.9	745	1220	1965	x	x	MEL1-merge
WT_An_21_phas-1426	1e-07	11	16395770	16396062	0.92	233	361	594	x	x	anther wall candidate
WT_An_21_phas-1427	1e-07	11	16400531	16400865	0.82	4172	7246	11418	mi1_An_Phas-977	mi2_An_Phas-921	MEL1-merge
WT_An_21_phas-1430	1e-07	11	16520068	16520528	0.87	1034	1329	2363	x	x	MEL1-merge
WT_An_21_phas-1431	1e-07	11	16522675	16523093	0.92	799	1419	2218	x	mi2_An_Phas-923	MEL1-merge
WT_An_21_phas-1432	1e-07	11	16527055	16527515	0.94	3844	5137	8981	mi1_An_Phas-980	mi2_An_Phas-924	MEL1-merge
WT_An_21_phas-1433	1e-07	11	16531405	16531928	0.91	7894	11300	19194	mi1_An_Phas-981	mi2_An_Phas-925	MEL1-merge
WT_An_21_phas-1434	1e-07	11	16532336	16532586	0.96	448	831	1279	x	x	anther wall candidate
WT_An_21_phas-1435	1e-07	11	16542939	16543147	0.94	403	549	952	x	x	anther wall candidate
WT_An_21_phas-1436	1e-07	11	16544783	16544991	0.76	444	514	958	x	mi2_An_Phas-927	anther wall candidate
WT_An_21_phas-1437	1e-07	11	16557386	16557720	0.91	905	1418	2323	mi1_An_Phas-982	x	anther wall candidate
WT_An_21_phas-1438	1e-07	11	16559247	16559434	0.87	3040	6251	9291	mi1_An_Phas-983	mi2_An_Phas-929	MEL1-merge
WT_An_21_phas-1439	1e-07	11	16565360	16565610	0.88	190	401	591	x	x	MEL1-merge
WT_An_21_phas-1440	1e-07	11	16566117	16566598	0.93	2380	5401	7781	mi1_An_Phas-984	mi2_An_Phas-930	MEL1-merge
WT_An_21_phas-1442	1e-07	11	16599186	16599415	0.92	981	1217	2198	x	x	anther wall candidate
WT_An_21_phas-1443	1e-07	11	16605058	16605371	0.92	670	1101	1771	mi1_An_Phas-985	x	anther wall candidate
WT_An_21_phas-1445	1e-07	11	16651979	16652397	0.9	4315	6329	10644	mi1_An_Phas-986	mi2_An_Phas-932	MEL1-merge
WT_An_21_phas-1446	1e-07	11	16652882	16653174	0.86	676	765	1441	mi1_An_Phas-987	x	MEL1-merge
WT_An_21_phas-1447	5e-06	11	16654690	16654877	0.92	491	887	1378	x	x	anther wall candidate
WT_An_21_phas-1448	1e-07	11	16665009	16665322	0.91	458	718	1176	x	x	anther wall candidate
WT_An_21_phas-1449	1e-07	11	19501187	19501416	0.88	1090	894	1984	mi1_An_Phas-990	mi2_An_Phas-936	MEL1-merge
WT_An_21_phas-1452	5e-07	11	19505812	19506020	0.86	1066	2019	3085	mi1_An_Phas-994	x	MEL1-merge
WT_An_21_phas-1453	5e-07	11	22956436	22956728	0.96	463	596	1059	x	x	MEL1-merge
WT_An_21_phas-1454	1e-07	11	22978229	22978584	0.95	4870	8600	13470	mi1_An_Phas-997	mi2_An_Phas-940	MEL1-merge
WT_An_21_phas-1457	1e-07	11	22988647	22988939	0.83	756	828	1584	x	x	MEL1-merge
WT_An_21_phas-1458	1e-07	11	22990198	22990532	0.83	1000	1314	2314	mi1_An_Phas-1000	mi2_An_Phas-943	MEL1-merge
WT_An_21_phas-1460	1e-07	11	22993020	22993291	0.92	2109	4096	6205	mi1_An_Phas-1002	mi2_An_Phas-944	MEL1-merge
WT_An_21_phas-1461	1e-07	11	22995425	22995654	0.91	320	556	876	x	x	MEL1-merge
WT_An_21_phas-1462	1e-07	11	22996946	22997154	0.85	415	487	902	x	x	anther wall candidate
WT_An_21_phas-1466	1e-07	11	23003627	23003919	0.85	757	1344	2101	mi1_An_Phas-1006	mi2_An_Phas-949	anther wall candidate
WT_An_21_phas-1467	1e-07	11	23005100	23005560	0.91	3212	4766	7978	mi1_An_Phas-1007	mi2_An_Phas-950	MEL1-merge
WT_An_21_phas-1469	1e-07	11	23009669	23009982	0.94	621	855	1476	mi1_An_Phas-1009	x	MEL1-merge
WT_An_21_phas-1470	1e-07	11	23018987	23019384	0.88	696	914	1610	mi1_An_Phas-1010	x	MEL1-merge
WT_An_21_phas-1471	1e-07	11	23019885	23020219	0.84	1112	2123	3235	mi1_An_Phas-1011	mi2_An_Phas-954	MEL1-merge
WT_An_21_phas-1473	1e-07	11	23034605	23034960	0.92	984	2064	3048	mi1_An_Phas-1013	x	anther wall candidate
WT_An_21_phas-1474	1e-07	11	23035520	23035875	0.95	655	891	1546	x	x	MEL1-merge
WT_An_21_phas-1476	5e-07	11	23042042	23042250	0.88	347	470	817	x	x	MEL1-merge
WT_An_21_phas-1477	1e-07	11	23042996	23043351	0.77	1432	2587	4019	mi1_An_Phas-1016	mi2_An_Phas-960	MEL1-merge
WT_An_21_phas-1478	1e-07	11	23044142	23044623	0.97	7141	8050	15191	mi1_An_Phas-1017	mi2_An_Phas-961	MEL1-merge
WT_An_21_phas-1479	1e-07	11	23045372	23045832	0.93	517	789	1306	mi1_An_Phas-1018	x	MEL1-merge
WT_An_21_phas-1481	5e-07	11	23054363	23054613	0.88	1218	2436	3654	mi1_An_Phas-1019	mi2_An_Phas-963	MEL1-merge
WT_An_21_phas-1484	1e-07	11	24242615	24242844	0.94	491	1038	1529	x	x	anther wall candidate
WT_An_21_phas-1485	5e-07	11	24245265	24245452	0.94	225	278	503	x	x	anther wall candidate
WT_An_21_phas-1487	1e-07	11	24257339	24257694	0.8	607	826	1433	mi1_An_Phas-1022	mi2_An_Phas-966	anther wall candidate
WT_An_21_phas-1488	1e-07	11	24258493	24258806	0.75	282	478	760	x	x	anther wall candidate
WT_An_21_phas-1489	1e-07	11	24288609	24289105	0.89	1323	1992	3315	mi1_An_Phas-1023	x	MEL1-merge
WT_An_21_phas-1490	1e-07	11	24293414	24293727	0.93	1101	1810	2911	x	x	anther wall candidate
WT_An_21_phas-1491	1e-07	11	24295921	24296360	0.94	2340	3408	5748	mi1_An_Phas-1025	mi2_An_Phas-970	anther wall candidate
WT_An_21_phas-1492	1e-07	11	24320104	24320333	0.94	2217	2201	4418	mi1_An_Phas-1026	mi2_An_Phas-971	anther wall candidate
WT_An_21_phas-1493	1e-07	11	24321232	24321587	0.96	626	818	1444	mi1_An_Phas-1027	x	anther wall candidate
WT_An_21_phas-1495	1e-07	11	24329442	24330375	0.87	3387	6263	9650	mi1_An_Phas-1029	mi2_An_Phas-975	MEL1-merge
WT_An_21_phas-1496	1e-07	11	24329442	24329692	0.95	821	1049	1870	mi1_An_Phas-1029	mi2_An_Phas-975	anther wall candidate
WT_An_21_phas-1498	1e-07	11	24335518	24335831	0.83	962	1548	2510	x	x	MEL1-merge
WT_An_21_phas-1499	1e-07	11	24336964	24337130	0.92	1005	1145	2150	x	x	anther wall candidate
WT_An_21_phas-1501	1e-07	11	24340955	24341837	0.88	1705	1942	3647	mi1_An_Phas-1032	mi2_An_Phas-977	MEL1-merge
WT_An_21_phas-1504	1e-07	11	24345123	24345394	0.91	1286	1555	2841	mi1_An_Phas-1034	x	MEL1-merge
WT_An_21_phas-1505	1e-07	11	24346287	24346663	0.91	683	815	1498	x	x	MEL1-merge
WT_An_21_phas-1506	1e-07	11	24347072	24347406	0.84	684	1031	1715	mi1_An_Phas-1036	mi2_An_Phas-981	MEL1-merge
WT_An_21_phas-1507	1e-07	11	24349203	24349684	0.94	2213	3997	6210	mi1_An_Phas-1037	mi2_An_Phas-982	anther wall candidate
WT_An_21_phas-1508	1e-07	11	24401266	24401579	0.91	501	651	1152	x	x	MEL1-merge
WT_An_21_phas-1510	1e-07	11	24406898	24407232	0.91	1161	1721	2882	mi1_An_Phas-1039	mi2_An_Phas-984	anther wall candidate
WT_An_21_phas-1511	1e-07	11	24409141	24409391	0.95	365	644	1009	x	x	anther wall candidate
WT_An_21_phas-1512	1e-07	11	24411199	24411491	0.78	1142	1810	2952	mi1_An_Phas-1041	mi2_An_Phas-986	MEL1-merge
WT_An_21_phas-1513	1e-07	11	24412032	24412534	0.9	1009	1700	2709	mi1_An_Phas-1042	mi2_An_Phas-987	MEL1-merge
WT_An_21_phas-1517	1e-07	11	24451936	24452375	0.9	455	844	1299	x	x	anther wall candidate
WT_An_21_phas-1518	1e-07	11	24452815	24453149	0.88	377	510	887	x	x	anther wall candidate
WT_An_21_phas-1520	1e-07	11	24456702	24457460	0.88	4761	7937	12698	mi1_An_Phas-1043	mi2_An_Phas-988	MEL1-merge
WT_An_21_phas-1522	5e-06	11	24459802	24460115	0.89	259	544	803	x	x	MEL1-merge
WT_An_21_phas-1523	1e-07	11	24465071	24465405	0.77	553	824	1377	x	x	MEL1-merge
WT_An_21_phas-1524	1e-07	11	24469724	24470121	0.85	985	1275	2260	x	x	MEL1-merge
WT_An_21_phas-1525	1e-07	11	24473536	24473933	0.93	904	1338	2242	x	x	MEL1-merge
WT_An_21_phas-1526	5e-06	11	24474498	24474727	0.9	2797	4236	7033	mi1_An_Phas-1046	x	MEL1-merge
WT_An_21_phas-1528	1e-07	11	24531262	24531575	0.82	2648	2798	5446	mi1_An_Phas-1047	mi2_An_Phas-994	MEL1-merge
WT_An_21_phas-1529	1e-07	11	24568454	24568725	0.97	1497	1736	3233	mi1_An_Phas-1048	mi2_An_Phas-995	MEL1-merge
WT_An_21_phas-1530	1e-07	11	24569650	24570131	0.88	3759	4396	8155	mi1_An_Phas-1049	x	MEL1-merge
WT_An_21_phas-1531	1e-07	11	24579358	24579734	0.8	915	1325	2240	x	x	MEL1-merge
WT_An_21_phas-1538	1e-07	11	24625301	24625614	0.96	3008	4636	7644	mi1_An_Phas-1054	x	MEL1-merge
WT_An_21_phas-1540	5e-07	11	24679305	24679534	0.83	544	1232	1776	mi1_An_Phas-1055	mi2_An_Phas-1001	anther wall candidate
WT_An_21_phas-1542	1e-07	11	24680939	24681315	0.83	1365	2216	3581	x	x	MEL1-merge
WT_An_21_phas-1544	1e-07	11	24683285	24683556	0.9	461	779	1240	mi1_An_Phas-1059	mi2_An_Phas-1004	MEL1-merge
WT_An_21_phas-1546	1e-07	11	24703624	24704021	0.91	662	1134	1796	mi1_An_Phas-1060	mi2_An_Phas-1005	MEL1-merge
WT_An_21_phas-1547	1e-07	11	24707824	24708116	0.96	6564	10648	17212	mi1_An_Phas-1061	mi2_An_Phas-1006	MEL1-merge
WT_An_21_phas-1548	5e-06	11	24711641	24712009	0.75	1502	2314	3816	mi1_An_Phas-1062	mi2_An_Phas-1007	MEL1-merge
WT_An_21_phas-1549	1e-07	11	24762979	24763292	0.92	293	485	778	x	x	MEL1-merge
WT_An_21_phas-1552	1e-07	11	24767332	24767603	0.89	229	494	723	x	x	MEL1-merge
WT_An_21_phas-1554	1e-07	11	24770486	24770715	0.83	2165	2887	5052	x	x	MEL1-merge
WT_An_21_phas-1556	1e-07	11	24773432	24773955	0.8	1337	1499	2836	mi1_An_Phas-1068	x	MEL1-merge
WT_An_21_phas-1557	1e-07	11	24780153	24780739	0.86	5541	8630	14171	mi1_An_Phas-1069	mi2_An_Phas-1013	MEL1-merge
WT_An_21_phas-1558	1e-07	11	24783515	24783870	0.9	739	1152	1891	x	x	MEL1-merge
WT_An_21_phas-1560	1e-07	11	24786418	24786563	0.83	1079	1463	2542	x	x	anther wall candidate
WT_An_21_phas-1561	1e-07	11	24789062	24789522	0.89	2369	2959	5328	mi1_An_Phas-1071	mi2_An_Phas-1015	MEL1-merge
WT_An_21_phas-1562	1e-07	11	24794035	24794411	0.88	1094	1691	2785	x	x	anther wall candidate
WT_An_21_phas-1563	1e-07	11	24795922	24796130	0.98	1444	1955	3399	x	x	anther wall candidate
WT_An_21_phas-1565	1e-07	11	24804939	24805168	0.97	1611	2902	4513	mi1_An_Phas-1073	mi2_An_Phas-1017	anther wall candidate
WT_An_21_phas-1566	1e-07	11	24806366	24806595	0.93	2947	5428	8375	mi1_An_Phas-1074	mi2_An_Phas-1018	anther wall candidate
WT_An_21_phas-1568	1e-07	11	24918751	24918959	0.84	1306	2679	3985	mi1_An_Phas-1075	mi2_An_Phas-1019	anther wall candidate
WT_An_21_phas-1569	1e-07	11	24919704	24920122	0.96	15478	19950	35428	x	x	MEL1-merge
WT_An_21_phas-1570	1e-07	11	24920879	24921192	0.97	4144	5754	9898	x	x	anther wall candidate
WT_An_21_phas-1571	1e-07	11	24925593	24926137	0.82	6579	8998	15577	mi1_An_Phas-1077	mi2_An_Phas-1022	MEL1-merge
WT_An_21_phas-1573	1e-07	11	25046153	25046445	0.78	739	1150	1889	x	x	anther wall candidate
WT_An_21_phas-1574	1e-07	11	25047127	25047314	0.95	253	408	661	x	x	anther wall candidate
WT_An_21_phas-1575	1e-07	11	25048330	25048685	0.96	583	609	1192	x	x	anther wall candidate
WT_An_21_phas-1577	1e-07	11	25077705	25078039	0.93	3512	5176	8688	x	x	anther wall candidate
WT_An_21_phas-1578	1e-07	11	25078898	25079253	0.86	559	818	1377	x	x	MEL1-merge
WT_An_21_phas-1579	1e-07	11	25080466	25080674	0.91	308	432	740	x	x	anther wall candidate
WT_An_21_phas-1581	1e-07	11	25082770	25083104	0.93	514	819	1333	x	x	MEL1-merge
WT_An_21_phas-1583	1e-07	11	25090285	25090661	0.95	552	771	1323	x	x	anther wall candidate
WT_An_21_phas-1584	1e-07	11	25091423	25092051	0.95	3508	6210	9718	mi1_An_Phas-1082	mi2_An_Phas-1029	MEL1-merge
WT_An_21_phas-1586	1e-07	11	25094082	25094521	0.87	1394	2392	3786	x	x	MEL1-merge
WT_An_21_phas-1587	1e-07	11	25095310	25095665	0.79	2170	4203	6373	x	x	MEL1-merge
WT_An_21_phas-1588	1e-07	11	25096389	25096702	0.94	2093	3431	5524	x	x	anther wall candidate
WT_An_21_phas-1591	1e-07	11	25112216	25112529	0.89	1355	1816	3171	mi1_An_Phas-1087	x	MEL1-merge
WT_An_21_phas-1596	1e-07	11	25123162	25123601	0.84	2819	5216	8035	mi1_An_Phas-1089	mi2_An_Phas-1035	MEL1-merge
WT_An_21_phas-1598	1e-07	11	25126434	25126894	0.95	2513	3221	5734	mi1_An_Phas-1090	mi2_An_Phas-1036	MEL1-merge
WT_An_21_phas-1599	1e-07	11	25128014	25128348	0.91	1233	1328	2561	mi1_An_Phas-1091	x	MEL1-merge
WT_An_21_phas-1601	1e-07	11	25130821	25131071	0.97	310	461	771	mi1_An_Phas-1092	x	anther wall candidate
WT_An_21_phas-1602	1e-07	11	25132240	25132616	0.87	6970	10329	17299	x	x	MEL1-merge
WT_An_21_phas-1603	5e-07	11	25132985	25133802	0.81	1116	1915	3031	x	x	MEL1-merge
WT_An_21_phas-1606	1e-07	11	25138929	25139305	0.99	1650	3202	4852	x	x	MEL1-merge
WT_An_21_phas-1607	1e-07	11	25140030	25140343	0.84	983	1775	2758	x	x	MEL1-merge
WT_An_21_phas-1609	1e-07	11	25143974	25144245	0.97	247	410	657	x	x	anther wall candidate
WT_An_21_phas-1611	1e-07	11	25145849	25146246	0.92	1161	2141	3302	x	x	MEL1-merge
WT_An_21_phas-1612	1e-07	11	25147641	25147912	0.84	1974	2888	4862	mi1_An_Phas-1097	mi2_An_Phas-1042	MEL1-merge
WT_An_21_phas-1613	1e-07	11	26322692	26323236	0.95	3381	5484	8865	mi1_An_Phas-1098	mi2_An_Phas-1043	MEL1-merge
WT_An_21_phas-1614	5e-07	11	26324329	26324600	0.94	493	807	1300	x	x	MEL1-merge
WT_An_21_phas-1615	1e-07	11	26324937	26325187	0.89	583	661	1244	x	x	MEL1-merge
WT_An_21_phas-1617	1e-07	11	26328479	26328792	0.96	3048	6150	9198	mi1_An_Phas-1101	mi2_An_Phas-1046	MEL1-merge
WT_An_21_phas-1618	1e-07	11	26331293	26331459	0.89	1301	2234	3535	x	x	anther wall candidate
WT_An_21_phas-1619	1e-07	11	26332907	26333199	0.85	1394	1892	3286	mi1_An_Phas-1103	mi2_An_Phas-1047	MEL1-merge
WT_An_21_phas-1620	1e-07	11	26333879	26334213	0.94	660	1054	1714	x	x	anther wall candidate
WT_An_21_phas-1622	1e-07	11	26335967	26336678	0.93	1530	1673	3203	mi1_An_Phas-1106	mi2_An_Phas-1050	MEL1-merge
WT_An_21_phas-1626	1e-07	11	26347991	26348199	0.92	729	1055	1784	mi1_An_Phas-1108	x	MEL1-merge
WT_An_21_phas-1627	1e-07	11	26374347	26374702	0.96	2633	4458	7091	mi1_An_Phas-1109	mi2_An_Phas-1054	MEL1-merge
WT_An_21_phas-1628	1e-07	11	26384453	26384682	0.86	2069	4427	6496	mi1_An_Phas-1110	mi2_An_Phas-1055	anther wall candidate
WT_An_21_phas-1629	1e-07	11	26385399	26385607	0.9	437	687	1124	mi1_An_Phas-1111	x	MEL1-merge
WT_An_21_phas-1630	1e-07	11	26387442	26387755	0.84	618	910	1528	x	x	MEL1-merge
WT_An_21_phas-1632	1e-07	11	26390329	26390831	0.95	2912	6992	9904	mi1_An_Phas-1113	mi2_An_Phas-1058	anther wall candidate
WT_An_21_phas-1633	1e-07	11	26391786	26392120	0.85	2225	2568	4793	mi1_An_Phas-1114	mi2_An_Phas-1059	anther wall candidate
WT_An_21_phas-1634	1e-07	11	26394628	26394836	0.85	4166	8866	13032	x	x	MEL1-merge
WT_An_21_phas-1635	1e-07	11	26397308	26397684	0.81	1105	1858	2963	x	x	MEL1-merge
WT_An_21_phas-1637	5e-07	12	2275036	2275328	0.87	791	868	1659	x	x	anther wall candidate
WT_An_21_phas-1638	1e-07	12	2278187	2278479	0.9	1493	2070	3563	x	x	MEL1-merge
WT_An_21_phas-1639	1e-07	12	2282203	2282474	0.95	546	725	1271	x	x	anther wall candidate
WT_An_21_phas-1644	1e-07	12	3143207	3143688	0.94	1879	3053	4932	x	x	anther wall candidate
WT_An_21_phas-1645	1e-07	12	7555140	7555453	0.98	678	441	1119	x	x	MEL1-merge
WT_An_21_phas-1647	1e-07	12	8086344	8086636	0.77	333	541	874	x	x	anther wall candidate
WT_An_21_phas-1648	1e-07	12	8088399	8088691	0.79	1108	1454	2562	x	x	anther wall candidate
WT_An_21_phas-1649	1e-07	12	8090106	8090377	0.9	645	1075	1720	x	x	MEL1-merge
WT_An_21_phas-1650	1e-07	12	8107311	8107771	0.8	1804	2668	4472	mi1_An_Phas-1121	x	anther wall candidate
WT_An_21_phas-1651	1e-07	12	8110001	8110314	0.89	307	631	938	x	x	MEL1-merge
WT_An_21_phas-1652	1e-07	12	8113925	8114154	0.77	1682	2420	4102	mi1_An_Phas-1122	mi2_An_Phas-1065	MEL1-merge
WT_An_21_phas-1653	1e-07	12	8126316	8126671	0.79	505	934	1439	mi1_An_Phas-1123	mi2_An_Phas-1066	MEL1-merge
WT_An_21_phas-1654	1e-07	12	8154029	8154258	0.95	450	659	1109	x	x	anther wall candidate
WT_An_21_phas-1655	1e-07	12	8180540	8180958	0.86	2050	3449	5499	mi1_An_Phas-1124	mi2_An_Phas-1067	anther wall candidate
WT_An_21_phas-1656	1e-07	12	8188793	8189043	0.83	999	1521	2520	x	x	MEL1-merge
WT_An_21_phas-1659	1e-07	12	8242511	8242803	0.89	1593	2450	4043	x	x	anther wall candidate
WT_An_21_phas-1660	1e-07	12	8246823	8247031	0.86	409	461	870	x	x	anther wall candidate
WT_An_21_phas-1662	1e-07	12	8447751	8448148	0.79	577	745	1322	x	x	anther wall candidate
WT_An_21_phas-1663	1e-07	12	8451080	8451330	0.95	839	1159	1998	x	x	anther wall candidate
WT_An_21_phas-1666	1e-07	12	8709746	8709996	0.97	1554	1972	3526	x	x	anther wall candidate
WT_An_21_phas-1668	1e-07	12	8745073	8745323	0.91	546	936	1482	x	x	MEL1-merge
WT_An_21_phas-1669	1e-07	12	8748416	8748666	0.97	2782	4728	7510	x	x	anther wall candidate
WT_An_21_phas-1674	1e-07	12	10220849	10221099	0.93	1684	2380	4064	x	x	MEL1-merge
WT_An_21_phas-1676	1e-07	12	10224715	10225154	0.78	906	901	1807	mi1_An_Phas-1128	mi2_An_Phas-1070	MEL1-merge
WT_An_21_phas-1678	1e-07	12	10278715	10278944	0.96	305	336	641	x	x	anther wall candidate
WT_An_21_phas-1679	1e-07	12	13957432	13957661	0.93	689	793	1482	x	x	anther wall candidate
WT_An_21_phas-1680	1e-07	12	13959656	13959885	0.93	666	773	1439	x	x	anther wall candidate
WT_An_21_phas-1681	1e-07	12	13963788	13964059	0.81	721	907	1628	mi1_An_Phas-1131	mi2_An_Phas-1071	anther wall candidate
WT_An_21_phas-1686	1e-07	12	14063229	14063458	0.82	870	948	1818	x	x	MEL1-merge
WT_An_21_phas-1687	1e-07	12	14066604	14067001	0.93	3528	3647	7175	x	x	anther wall candidate
WT_An_21_phas-1689	1e-07	12	14162053	14162303	0.9	284	477	761	x	x	anther wall candidate
WT_An_21_phas-1690	1e-07	12	14164764	14165014	0.94	2718	3860	6578	x	x	MEL1-merge
WT_An_21_phas-1691	1e-07	12	14165601	14165893	0.92	1668	2717	4385	x	x	MEL1-merge
WT_An_21_phas-1692	1e-07	12	14177891	14178351	0.87	2952	4617	7569	mi1_An_Phas-1135	mi2_An_Phas-1077	MEL1-merge
WT_An_21_phas-1693	1e-07	12	14182084	14182313	0.8	643	885	1528	x	x	anther wall candidate
WT_An_21_phas-1694	1e-07	12	14290256	14290653	0.89	2564	3442	6006	mi1_An_Phas-1136	mi2_An_Phas-1078	MEL1-merge
WT_An_21_phas-1695	1e-07	12	14295475	14295809	0.82	1924	2945	4869	x	x	MEL1-merge
WT_An_21_phas-1698	1e-07	12	14466213	14466568	0.95	568	762	1330	x	x	MEL1-merge
WT_An_21_phas-1699	1e-07	12	14467502	14467794	0.92	3465	5279	8744	x	x	MEL1-merge
WT_An_21_phas-1700	1e-07	12	14543248	14543498	0.81	255	378	633	x	x	anther wall candidate
WT_An_21_phas-1701	1e-07	12	14546743	14547077	0.94	5660	14576	20236	mi1_An_Phas-1140	mi2_An_Phas-1081	anther wall candidate
WT_An_21_phas-1704	1e-07	12	14576191	14576609	0.92	776	997	1773	x	x	MEL1-merge
WT_An_21_phas-1707	1e-07	12	14602328	14602620	0.93	561	812	1373	x	x	MEL1-merge
WT_An_21_phas-1710	1e-07	12	14629383	14630064	0.97	2469	2746	5215	mi1_An_Phas-1147	x	MEL1-merge
WT_An_21_phas-1712	1e-07	12	14630990	14631513	0.91	1837	2605	4442	mi1_An_Phas-1148	mi2_An_Phas-1089	MEL1-merge
WT_An_21_phas-1713	1e-07	12	14666360	14666610	0.89	202	326	528	x	x	MEL1-merge
WT_An_21_phas-1716	1e-07	12	14686970	14687262	0.91	1615	1883	3498	mi1_An_Phas-1150	mi2_An_Phas-1090	anther wall candidate
WT_An_21_phas-1717	1e-07	12	14695783	14695949	0.93	421	484	905	mi1_An_Phas-1151	x	anther wall candidate
WT_An_21_phas-1720	1e-07	12	14701636	14702012	0.99	365	394	759	mi1_An_Phas-1152	x	anther wall candidate
WT_An_21_phas-1721	1e-06	12	14704479	14704708	0.96	522	697	1219	mi1_An_Phas-1153	mi2_An_Phas-1093	MEL1-merge
WT_An_21_phas-1725	1e-07	12	14943524	14943753	0.94	1967	2724	4691	mi1_An_Phas-1156	mi2_An_Phas-1096	anther wall candidate
WT_An_21_phas-1728	1e-07	12	15140947	15141440	0.87	1121	1694	2815	x	x	MEL1-merge
WT_An_21_phas-1729	1e-07	12	15155983	15156444	0.91	2152	2854	5006	mi1_An_Phas-1159	mi2_An_Phas-1098	MEL1-merge
WT_An_21_phas-1730	1e-07	12	15158477	15159031	0.96	5922	8914	14836	mi1_An_Phas-1160	mi2_An_Phas-1099	MEL1-merge
WT_An_21_phas-1733	1e-07	12	15164525	15164859	0.83	2193	3350	5543	x	x	MEL1-merge
WT_An_21_phas-1734	1e-07	12	15171687	15171979	0.96	4613	7003	11616	mi1_An_Phas-1161	mi2_An_Phas-1100	anther wall candidate
WT_An_21_phas-1738	1e-07	12	15186997	15187499	0.95	1844	3188	5032	mi1_An_Phas-1162	x	MEL1-merge
WT_An_21_phas-1739	1e-07	12	15206714	15207258	0.96	3152	3923	7075	x	x	anther wall candidate
WT_An_21_phas-1741	1e-07	12	15214226	15214581	0.94	1642	2767	4409	mi1_An_Phas-1163	mi2_An_Phas-1102	MEL1-merge
WT_An_21_phas-1742	1e-07	12	15215647	15216107	0.96	1018	1374	2392	x	x	anther wall candidate
WT_An_21_phas-1745	1e-07	12	15246082	15246521	0.79	987	1606	2593	x	x	MEL1-merge
WT_An_21_phas-1746	1e-07	12	15259525	15259901	0.91	1907	2196	4103	mi1_An_Phas-1166	mi2_An_Phas-1105	MEL1-merge
WT_An_21_phas-1747	5e-06	12	15283748	15284061	0.96	1246	2486	3732	mi1_An_Phas-1167	x	MEL1-merge
WT_An_21_phas-1748	1e-07	12	15288038	15288519	0.94	670	758	1428	x	x	anther wall candidate
WT_An_21_phas-1749	1e-07	12	15309033	15309346	0.84	807	1160	1967	x	x	anther wall candidate
WT_An_21_phas-1750	1e-07	12	15312449	15313014	0.87	503	684	1187	x	x	MEL1-merge
WT_An_21_phas-1751	1e-07	12	15317880	15318298	0.95	2739	4246	6985	mi1_An_Phas-1171	mi2_An_Phas-1110	MEL1-merge
WT_An_21_phas-1754	1e-07	12	15414752	15415212	0.95	2307	4831	7138	mi1_An_Phas-1172	mi2_An_Phas-1111	MEL1-merge
WT_An_21_phas-1756	1e-07	12	15457828	15458162	0.95	643	680	1323	x	x	MEL1-merge
WT_An_21_phas-1758	1e-07	12	15534074	15534492	0.92	571	469	1040	x	x	MEL1-merge
WT_An_21_phas-1760	1e-07	12	15558988	15559259	0.85	2007	4378	6385	x	x	anther wall candidate
WT_An_21_phas-1761	1e-07	12	15561220	15561714	0.91	2923	4095	7018	mi1_An_Phas-1177	x	MEL1-merge
WT_An_21_phas-1763	1e-07	12	15599825	15600319	0.91	2923	4095	7018	mi1_An_Phas-1178	x	MEL1-merge
WT_An_21_phas-1764	1e-07	12	15602280	15602551	0.85	2007	4378	6385	x	x	anther wall candidate
WT_An_21_phas-1766	1e-07	12	15623226	15623497	0.93	2461	3032	5493	x	x	MEL1-merge
WT_An_21_phas-1768	1e-07	12	15667977	15668353	0.88	1168	1681	2849	mi1_An_Phas-1180	x	MEL1-merge
WT_An_21_phas-1769	1e-07	12	16139572	16140053	0.97	1580	2469	4049	x	x	anther wall candidate
WT_An_21_phas-1770	1e-07	12	16207948	16208345	0.9	890	1069	1959	x	x	anther wall candidate
WT_An_21_phas-1772	1e-07	12	16211529	16212031	0.94	1799	1945	3744	x	x	MEL1-merge
WT_An_21_phas-1774	1e-07	12	16258036	16258412	0.9	1054	1302	2356	x	x	anther wall candidate
WT_An_21_phas-1775	1e-07	12	16259057	16259391	0.81	1544	2288	3832	x	x	MEL1-merge
WT_An_21_phas-1779	1e-07	12	16288126	16288376	0.97	354	536	890	x	x	MEL1-merge
WT_An_21_phas-1780	1e-07	12	16288883	16289259	0.87	376	495	871	x	x	MEL1-merge
WT_An_21_phas-1781	5e-07	12	16302976	16303121	0.87	380	688	1068	x	x	anther wall candidate
WT_An_21_phas-1782	1e-07	12	16310094	16310386	0.85	3013	6582	9595	mi1_An_Phas-1189	mi2_An_Phas-1122	MEL1-merge
WT_An_21_phas-1783	1e-07	12	16315271	16315668	0.97	1662	2629	4291	mi1_An_Phas-1190	mi2_An_Phas-1123	MEL1-merge
WT_An_21_phas-1784	1e-07	12	16319607	16319983	0.76	469	721	1190	x	x	anther wall candidate
WT_An_21_phas-1785	1e-06	12	16344645	16344832	0.93	2827	4399	7226	mi1_An_Phas-1192	mi2_An_Phas-1125	anther wall candidate
WT_An_21_phas-1786	1e-07	12	16346471	16346847	0.8	3650	5263	8913	mi1_An_Phas-1193	mi2_An_Phas-1126	MEL1-merge
WT_An_21_phas-1787	1e-07	12	18006317	18006504	0.85	1945	2656	4601	x	x	MEL1-merge
WT_An_21_phas-1788	1e-07	12	18022874	18023229	0.86	3401	4492	7893	x	x	MEL1-merge
WT_An_21_phas-1790	1e-07	12	18040308	18040663	0.85	503	661	1164	x	x	MEL1-merge
WT_An_21_phas-1791	1e-07	12	18041539	18042041	0.92	2089	2500	4589	mi1_An_Phas-1196	mi2_An_Phas-1127	anther wall candidate
WT_An_21_phas-1795	1e-07	12	18066427	18066740	0.96	593	692	1285	x	mi2_An_Phas-1129	anther wall candidate
WT_An_21_phas-1796	1e-07	12	18072704	18072975	0.79	523	994	1517	mi1_An_Phas-1199	x	MEL1-merge
WT_An_21_phas-1797	1e-07	12	18075153	18075382	0.95	289	384	673	x	x	MEL1-merge
WT_An_21_phas-1798	1e-07	12	18076794	18077170	0.96	2733	6016	8749	x	x	MEL1-merge
WT_An_21_phas-1800	1e-07	12	18086634	18087010	0.88	2284	3854	6138	x	x	MEL1-merge
WT_An_21_phas-1801	1e-07	12	18087662	18087975	0.87	743	1332	2075	mi1_An_Phas-1201	x	MEL1-merge
WT_An_21_phas-1802	1e-07	12	18094735	18094985	0.87	606	857	1463	x	x	MEL1-merge
WT_An_21_phas-1803	1e-07	12	18102009	18102385	0.86	806	1700	2506	mi1_An_Phas-1202	mi2_An_Phas-1132	MEL1-merge
WT_An_21_phas-1804	1e-07	12	18176502	18176815	0.9	466	593	1059	x	x	anther wall candidate
WT_An_21_phas-1806	1e-07	12	18179360	18179631	0.89	979	1629	2608	x	x	anther wall candidate
WT_An_21_phas-1809	1e-07	12	18210399	18210607	0.89	531	778	1309	x	x	MEL1-merge
WT_An_21_phas-1810	1e-07	12	18264968	18265197	0.82	1997	2573	4570	mi1_An_Phas-1208	mi2_An_Phas-1137	MEL1-merge
WT_An_21_phas-1813	1e-07	12	18276897	18277147	0.87	1024	1609	2633	mi1_An_Phas-1211	x	anther wall candidate
WT_An_21_phas-1814	5e-06	12	18279178	18279701	0.91	392	696	1088	x	x	anther wall candidate
WT_An_21_phas-1815	1e-07	12	18280355	18280584	0.91	321	464	785	x	x	MEL1-merge
WT_An_21_phas-1816	1e-07	12	18281791	18282125	0.91	660	1097	1757	x	x	anther wall candidate
WT_An_21_phas-1817	1e-07	12	18286907	18287304	0.88	718	943	1661	mi1_An_Phas-1214	mi2_An_Phas-1143	MEL1-merge
WT_An_21_phas-1819	1e-07	12	18292691	18292983	0.82	1009	1923	2932	mi1_An_Phas-1215	mi2_An_Phas-1144	MEL1-merge
WT_An_21_phas-1820	1e-07	12	18295545	18295879	0.92	3201	4927	8128	mi1_An_Phas-1216	mi2_An_Phas-1145	anther wall candidate
WT_An_21_phas-1823	1e-07	12	18622596	18622993	0.9	1448	2430	3878	mi1_An_Phas-1218	mi2_An_Phas-1147	MEL1-merge
WT_An_21_phas-1826	1e-07	12	18667695	18668008	0.91	2635	3915	6550	mi1_An_Phas-1219	mi2_An_Phas-1149	anther wall candidate
WT_An_21_phas-1827	1e-07	12	18684668	18684981	0.93	1236	1933	3169	mi1_An_Phas-1220	mi2_An_Phas-1150	MEL1-merge
WT_An_21_phas-1828	1e-07	12	18688528	18688862	0.91	642	769	1411	x	x	MEL1-merge
WT_An_21_phas-1829	1e-07	12	18699761	18700116	0.86	987	1480	2467	mi1_An_Phas-1222	mi2_An_Phas-1151	anther wall candidate
WT_An_21_phas-1830	1e-07	12	18702079	18702287	0.81	582	867	1449	mi1_An_Phas-1223	mi2_An_Phas-1152	anther wall candidate
WT_An_21_phas-1831	1e-07	12	18703505	18703818	0.89	1786	1905	3691	x	x	anther wall candidate
WT_An_21_phas-1832	1e-07	12	18706212	18706483	0.83	870	1423	2293	x	x	MEL1-merge
WT_An_21_phas-1833	1e-07	12	18719592	18719926	0.91	198	378	576	x	x	anther wall candidate
WT_An_21_phas-1835	1e-07	12	19207954	19208267	0.79	727	1063	1790	x	x	anther wall candidate
WT_An_21_phas-1836	1e-07	12	19215809	19216437	0.94	776	761	1537	x	x	MEL1-merge
WT_An_21_phas-1837	1e-07	12	19217380	19217777	0.91	757	1082	1839	mi1_An_Phas-1228	x	MEL1-merge
WT_An_21_phas-1840	1e-07	12	19232426	19232655	0.94	1081	1218	2299	x	x	MEL1-merge
WT_An_21_phas-1841	1e-07	12	19238853	19239250	0.96	2933	3711	6644	mi1_An_Phas-1229	mi2_An_Phas-1157	MEL1-merge
WT_An_21_phas-1842	1e-07	12	19239794	19240086	0.8	675	1099	1774	x	x	anther wall candidate
WT_An_21_phas-1843	1e-07	12	19242032	19242219	0.94	471	870	1341	x	x	MEL1-merge
WT_An_21_phas-1844	1e-07	12	19251891	19252213	0.93	1068	1311	2379	mi1_An_Phas-1231	mi2_An_Phas-1160	MEL1-merge
WT_An_21_phas-1845	1e-07	12	19253170	19253546	0.88	424	501	925	mi1_An_Phas-1232	x	anther wall candidate
WT_An_21_phas-1846	1e-07	12	19259366	19259805	0.79	646	636	1282	x	x	anther wall candidate
WT_An_21_phas-1849	1e-07	12	19268370	19268578	0.9	2073	2664	4737	x	x	anther wall candidate
WT_An_21_phas-1852	1e-07	12	19293708	19293937	0.88	1410	1788	3198	x	x	anther wall candidate
WT_An_21_phas-1853	1e-07	12	19296155	19296363	0.89	1445	2164	3609	mi1_An_Phas-1236	mi2_An_Phas-1164	anther wall candidate
WT_An_21_phas-1855	1e-07	12	19299097	19299410	0.94	443	759	1202	mi1_An_Phas-1237	mi2_An_Phas-1166	MEL1-merge
WT_An_21_phas-1859	1e-07	12	19307993	19308369	0.86	3556	5399	8955	mi1_An_Phas-1240	mi2_An_Phas-1169	MEL1-merge
WT_An_21_phas-1860	1e-07	12	19314345	19314595	0.96	1129	2754	3883	x	x	anther wall candidate
WT_An_21_phas-1861	1e-07	12	19315393	19315748	0.97	877	1210	2087	mi1_An_Phas-1241	x	MEL1-merge
WT_An_21_phas-1862	1e-07	12	19317040	19317332	0.92	572	870	1442	mi1_An_Phas-1242	x	anther wall candidate
WT_An_21_phas-1863	1e-07	12	20905035	20905348	0.81	990	1387	2377	mi1_An_Phas-1243	mi2_An_Phas-1172	MEL1-merge
WT_An_21_phas-1864	1e-07	12	20907460	20907752	0.9	1410	2118	3528	mi1_An_Phas-1244	mi2_An_Phas-1173	anther wall candidate
WT_An_21_phas-1866	1e-07	12	20914065	20914210	0.92	414	452	866	x	x	MEL1-merge
WT_An_21_phas-1867	1e-07	12	20923200	20923513	0.89	1082	1723	2805	mi1_An_Phas-1245	mi2_An_Phas-1175	anther wall candidate
WT_An_21_phas-1868	1e-07	12	20924054	20924409	0.95	2942	4220	7162	mi1_An_Phas-1246	mi2_An_Phas-1176	MEL1-merge
WT_An_21_phas-1870	1e-07	12	20932685	20932977	0.89	879	1475	2354	mi1_An_Phas-1248	mi2_An_Phas-1178	MEL1-merge
WT_An_21_phas-1871	1e-07	12	20937522	20937793	0.92	175	287	462	x	x	MEL1-merge
WT_An_21_phas-1872	1e-07	12	20939566	20939942	0.84	1268	1979	3247	mi1_An_Phas-1250	mi2_An_Phas-1180	anther wall candidate
WT_An_21_phas-1873	1e-07	12	20941718	20942031	0.85	2294	2861	5155	x	x	MEL1-merge
WT_An_21_phas-1874	1e-07	12	20947020	20947396	0.87	1686	3569	5255	x	x	anther wall candidate
WT_An_21_phas-1875	1e-07	12	20949941	20950149	0.76	412	610	1022	x	x	anther wall candidate
WT_An_21_phas-1876	1e-07	12	20951796	20952151	0.92	1824	2235	4059	mi1_An_Phas-1254	mi2_An_Phas-1184	MEL1-merge
WT_An_21_phas-1880	1e-07	12	20978983	20979401	0.88	2323	3367	5690	mi1_An_Phas-1258	mi2_An_Phas-1187	MEL1-merge
WT_An_21_phas-1881	1e-07	12	20984997	20985184	0.93	707	1178	1885	mi1_An_Phas-1260	x	MEL1-merge
WT_An_21_phas-1883	1e-07	12	20991769	20992250	0.83	571	839	1410	x	x	anther wall candidate
WT_An_21_phas-1885	1e-07	12	20997518	20997810	0.97	311	447	758	x	x	anther wall candidate
WT_An_21_phas-1886	1e-07	12	20999339	20999757	0.89	463	624	1087	x	x	anther wall candidate
WT_An_21_phas-1887	1e-07	12	21000915	21001396	0.93	4746	7375	12121	mi1_An_Phas-1264	x	MEL1-merge
WT_An_21_phas-1889	1e-07	12	21006186	21006562	0.96	1823	2945	4768	mi1_An_Phas-1265	mi2_An_Phas-1191	MEL1-merge
WT_An_21_phas-1891	1e-07	12	21011183	21011559	0.86	2625	3910	6535	mi1_An_Phas-1266	mi2_An_Phas-1192	MEL1-merge
WT_An_21_phas-1892	1e-07	12	21013287	21013663	0.88	542	874	1416	mi1_An_Phas-1267	mi2_An_Phas-1193	MEL1-merge
WT_An_21_phas-1893	1e-07	12	21014701	21015014	0.93	3218	3205	6423	mi1_An_Phas-1268	mi2_An_Phas-1194	MEL1-merge
WT_An_21_phas-1895	1e-07	12	21019869	21020140	0.82	1270	2244	3514	mi1_An_Phas-1270	mi2_An_Phas-1196	MEL1-merge
WT_An_21_phas-1896	1e-07	12	21026583	21026875	0.95	431	768	1199	x	x	anther wall candidate
WT_An_21_phas-1898	1e-07	12	21042378	21042691	0.85	495	941	1436	x	x	anther wall candidate
WT_An_21_phas-1900	1e-07	12	21060675	21061156	0.92	831	1087	1918	x	x	MEL1-merge
WT_An_21_phas-1901	5e-06	12	21062877	21063106	0.89	417	880	1297	x	x	anther wall candidate
WT_An_21_phas-1902	1e-07	12	21063639	21063952	0.77	404	903	1307	x	x	anther wall candidate
WT_An_21_phas-1903	1e-07	12	21071284	21071450	0.82	2199	3376	5575	mi1_An_Phas-1276	mi2_An_Phas-1201	anther wall candidate
WT_An_21_phas-1905	1e-06	12	21074111	21074277	0.81	4157	5263	9420	mi1_An_Phas-1277	x	anther wall candidate
WT_An_21_phas-1906	1e-07	12	21075476	21075978	0.86	1562	2714	4276	x	x	MEL1-merge
WT_An_21_phas-1907	1e-07	12	21105161	21105390	0.95	738	1155	1893	x	x	anther wall candidate
WT_An_21_phas-1908	1e-07	12	21114144	21114625	0.93	4533	6654	11187	x	x	MEL1-merge
WT_An_21_phas-1914	1e-07	12	21130727	21131061	0.85	987	1375	2362	mi1_An_Phas-1283	mi2_An_Phas-1208	MEL1-merge
WT_An_21_phas-1915	1e-07	12	21156890	21157161	0.86	4387	7207	11594	mi1_An_Phas-1285	mi2_An_Phas-1209	MEL1-merge
WT_An_21_phas-1916	1e-07	12	21160640	21160932	0.91	3309	5348	8657	mi1_An_Phas-1286	mi2_An_Phas-1210	MEL1-merge
WT_An_21_phas-1918	1e-07	12	21163466	21163737	0.95	4509	7392	11901	x	x	MEL1-merge
WT_An_21_phas-1919	1e-07	12	21165469	21165719	0.8	636	934	1570	mi1_An_Phas-1288	mi2_An_Phas-1212	MEL1-merge
WT_An_21_phas-1920	1e-07	12	21167504	21167838	0.9	2386	3309	5695	mi1_An_Phas-1289	mi2_An_Phas-1213	MEL1-merge
WT_An_21_phas-1922	1e-07	12	21171351	21171790	0.98	1178	1990	3168	x	x	MEL1-merge
WT_An_21_phas-1923	1e-07	12	21172261	21172553	0.91	1429	2713	4142	x	x	MEL1-merge
WT_An_21_phas-1924	1e-07	12	21173155	21173510	0.87	594	1040	1634	mi1_An_Phas-1292	mi2_An_Phas-1215	MEL1-merge
WT_An_21_phas-1926	1e-07	12	21175371	21175600	0.92	1393	2359	3752	mi1_An_Phas-1293	x	MEL1-merge
WT_An_21_phas-1927	1e-07	12	21178038	21178863	0.92	1001	1677	2678	x	x	MEL1-merge
WT_An_21_phas-1928	1e-07	12	21179980	21180419	0.91	277	511	788	x	x	anther wall candidate
WT_An_21_phas-1929	1e-07	12	21182008	21182363	0.76	441	565	1006	mi1_An_Phas-1296	x	MEL1-merge
WT_An_21_phas-1931	1e-07	12	21184457	21184707	0.8	715	1211	1926	x	x	anther wall candidate
WT_An_21_phas-1934	1e-07	12	21189997	21190499	0.85	1169	2056	3225	mi1_An_Phas-1298	mi2_An_Phas-1220	MEL1-merge
WT_An_21_phas-1935	1e-07	12	21192089	21192423	0.91	639	1291	1930	x	x	MEL1-merge
WT_An_21_phas-1937	1e-07	12	21194141	21194538	0.92	1694	2562	4256	x	x	MEL1-merge
WT_An_21_phas-1939	1e-07	12	21717845	21718284	0.92	1536	2413	3949	x	x	MEL1-merge
WT_An_21_phas-1940	1e-07	12	21723153	21723529	0.91	1559	2687	4246	x	x	anther wall candidate
WT_An_21_phas-1941	1e-07	12	21724477	21724916	0.93	1051	1324	2375	x	x	MEL1-merge
WT_An_21_phas-1943	1e-07	12	21727743	21728035	0.88	1265	2610	3875	x	x	anther wall candidate
WT_An_21_phas-1944	1e-07	12	21733197	21733342	0.96	270	388	658	x	x	MEL1-merge
WT_An_21_phas-1946	1e-07	12	21751257	21751444	0.96	11458	18516	29974	x	x	anther wall candidate
WT_An_21_phas-1947	1e-07	12	21760840	21761196	0.92	3297	6131	9428	mi1_An_Phas-1305	mi2_An_Phas-1225	MEL1-merge
WT_An_21_phas-1948	1e-07	12	21768161	21768516	0.81	1533	2088	3621	mi1_An_Phas-1306	x	MEL1-merge
WT_An_21_phas-1949	1e-07	12	21769889	21770369	0.84	2087	2693	4780	mi1_An_Phas-1307	mi2_An_Phas-1227	anther wall candidate
WT_An_21_phas-1952	1e-07	12	21779974	21780224	0.88	309	564	873	mi1_An_Phas-1309	x	anther wall candidate
WT_An_21_phas-1953	1e-07	12	21781542	21781792	0.92	3948	5577	9525	x	x	anther wall candidate
WT_An_21_phas-1956	1e-07	12	21784537	21784913	0.81	996	1738	2734	x	x	MEL1-merge
WT_An_21_phas-1957	1e-07	12	21790954	21791351	0.95	2226	3367	5593	mi1_An_Phas-1313	mi2_An_Phas-1231	MEL1-merge
WT_An_21_phas-1958	1e-07	12	21792002	21792540	0.94	805	1472	2277	x	x	anther wall candidate
WT_An_21_phas-1960	1e-07	12	21794990	21795543	0.9	325	760	1085	x	x	anther wall candidate
WT_An_21_phas-1963	1e-07	12	21800887	21801326	0.84	2137	3575	5712	x	x	MEL1-merge
WT_An_21_phas-1964	1e-07	12	21802721	21803034	0.94	705	985	1690	x	x	anther wall candidate
WT_An_21_phas-1965	1e-07	12	21803594	21804117	0.96	1049	1182	2231	x	x	anther wall candidate
WT_An_21_phas-1967	1e-07	12	21817198	21817553	0.78	1954	2967	4921	x	x	anther wall candidate
WT_An_21_phas-1969	1e-07	12	21823319	21823548	0.91	956	1501	2457	mi1_An_Phas-1319	mi2_An_Phas-1237	MEL1-merge
WT_An_21_phas-1971	1e-07	12	21835594	21835865	0.96	1308	1753	3061	x	x	anther wall candidate
WT_An_21_phas-1972	1e-07	12	21855581	21855852	0.84	583	775	1358	x	x	anther wall candidate
WT_An_21_phas-1975	1e-07	12	21868709	21869001	0.84	3379	5836	9215	mi1_An_Phas-1320	x	anther wall candidate
WT_An_21_phas-1977	1e-07	12	21878638	21878909	0.92	1364	2526	3890	mi1_An_Phas-1321	mi2_An_Phas-1239	MEL1-merge
WT_An_21_phas-1978	1e-07	12	21885141	21885391	0.83	934	1315	2249	x	x	anther wall candidate
WT_An_21_phas-1980	1e-07	12	21892777	21893258	0.88	1574	2105	3679	x	x	MEL1-merge
WT_An_21_phas-1981	1e-07	12	21894055	21894347	0.9	588	909	1497	x	x	MEL1-merge
WT_An_21_phas-1983	1e-07	12	21907563	21907981	0.96	2334	3455	5789	x	x	MEL1-merge
WT_An_21_phas-1985	1e-07	12	21911933	21912225	0.95	798	1591	2389	x	x	anther wall candidate
WT_An_21_phas-1989	1e-07	12	21919376	21919920	0.76	1392	1815	3207	x	x	anther wall candidate
WT_An_21_phas-1990	1e-07	12	21923092	21923489	0.89	494	680	1174	x	x	MEL1-merge
WT_An_21_phas-1991	1e-07	12	21923967	21924406	0.79	1582	2195	3777	x	x	MEL1-merge
WT_An_21_phas-1992	1e-07	12	21929279	21929697	0.92	1910	2581	4491	x	x	MEL1-merge
WT_An_21_phas-1996	1e-07	12	21961871	21962268	0.93	802	1301	2103	x	x	MEL1-merge
WT_An_21_phas-1997	1e-07	12	22001100	22001350	0.9	1094	1993	3087	x	x	MEL1-merge
WT_An_21_phas-1998	1e-07	12	22016860	22017299	0.93	1556	2492	4048	mi1_An_Phas-1337	mi2_An_Phas-1252	MEL1-merge
WT_An_21_phas-1999	1e-07	12	22017751	22018148	0.92	1329	1813	3142	mi1_An_Phas-1338	x	anther wall candidate
WT_An_21_phas-2004	1e-07	12	22033173	22033866	0.85	809	1036	1845	mi1_An_Phas-1342	x	MEL1-merge
WT_An_21_phas-2005	1e-07	12	22036536	22036849	0.94	1913	3346	5259	mi1_An_Phas-1343	mi2_An_Phas-1257	anther wall candidate
WT_An_21_phas-2006	1e-07	12	22037540	22037790	0.8	432	658	1090	x	x	anther wall candidate
WT_An_21_phas-2008	1e-07	12	22040293	22040543	0.9	222	338	560	x	x	anther wall candidate
WT_An_21_phas-2010	1e-07	12	22043791	22044251	0.84	700	1196	1896	x	x	MEL1-merge
WT_An_21_phas-2013	1e-07	12	22054876	22055189	0.9	1041	1403	2444	mi1_An_Phas-1348	x	anther wall candidate
WT_An_21_phas-2014	1e-07	12	22058068	22058465	0.96	3503	6944	10447	mi1_An_Phas-1349	x	MEL1-merge
WT_An_21_phas-2015	1e-07	12	22059511	22059971	0.94	1164	1623	2787	mi1_An_Phas-1350	x	MEL1-merge
WT_An_21_phas-2016	1e-07	12	22062511	22062971	0.8	4301	6896	11197	mi1_An_Phas-1351	mi2_An_Phas-1265	MEL1-merge
WT_An_21_phas-2017	1e-07	12	22066740	22067032	0.94	401	633	1034	x	x	MEL1-merge
WT_An_21_phas-2018	1e-07	12	22069081	22069373	0.92	680	725	1405	x	x	MEL1-merge
WT_An_21_phas-2019	1e-07	12	22070113	22070489	0.95	796	1454	2250	mi1_An_Phas-1354	x	MEL1-merge
WT_An_21_phas-2020	1e-07	12	22071342	22071634	0.84	519	708	1227	mi1_An_Phas-1355	mi2_An_Phas-1267	MEL1-merge
WT_An_21_phas-2021	1e-07	12	22073694	22073965	0.83	1980	2655	4635	mi1_An_Phas-1356	mi2_An_Phas-1268	MEL1-merge
WT_An_21_phas-2022	1e-07	12	22077612	22078030	0.94	2426	2967	5393	mi1_An_Phas-1357	mi2_An_Phas-1269	MEL1-merge
WT_An_21_phas-2024	1e-07	12	22087475	22087725	0.79	2280	2810	5090	x	mi2_An_Phas-1271	anther wall candidate
WT_An_21_phas-2026	1e-07	12	22095321	22095676	0.9	353	489	842	x	x	anther wall candidate
WT_An_21_phas-2027	1e-07	12	22096900	22097297	0.89	354	434	788	x	x	MEL1-merge
WT_An_21_phas-2028	1e-07	12	22097733	22098508	0.94	1343	1474	2817	x	x	MEL1-merge
WT_An_21_phas-2029	1e-07	12	22106084	22106355	0.92	2247	2929	5176	mi1_An_Phas-1361	mi2_An_Phas-1274	anther wall candidate
WT_An_21_phas-2030	1e-07	12	22108485	22108903	0.87	1748	2437	4185	mi1_An_Phas-1362	mi2_An_Phas-1275	MEL1-merge
WT_An_21_phas-2031	1e-07	12	22109237	22109571	0.93	1255	2668	3923	mi1_An_Phas-1363	mi2_An_Phas-1276	MEL1-merge
WT_An_21_phas-2032	1e-07	12	22114098	22114306	0.84	561	689	1250	x	x	anther wall candidate
WT_An_21_phas-2033	1e-07	12	22114876	22115210	0.98	3942	6842	10784	mi1_An_Phas-1365	x	anther wall candidate
WT_An_21_phas-2036	1e-07	12	22117976	22118268	0.98	3375	4276	7651	mi1_An_Phas-1367	mi2_An_Phas-1279	anther wall candidate
WT_An_21_phas-2037	1e-07	12	22119192	22119568	0.95	2847	4512	7359	x	x	MEL1-merge
WT_An_21_phas-2040	1e-07	12	22124366	22124679	0.83	636	762	1398	x	x	MEL1-merge
WT_An_21_phas-2041	1e-07	12	24252531	24252823	0.9	3891	4596	8487	mi1_An_Phas-1372	x	MEL1-merge
WT_An_21_phas-2042	1e-07	12	24254414	24254874	0.91	551	889	1440	x	x	MEL1-merge
WT_An_21_phas-2043	1e-07	12	24255603	24256000	0.85	503	767	1270	mi1_An_Phas-1373	x	MEL1-merge
WT_An_21_phas-2044	1e-07	12	24256287	24256579	0.76	2109	4541	6650	x	x	anther wall candidate
WT_An_21_phas-2047	1e-07	12	24260252	24260670	0.75	3590	5502	9092	x	x	MEL1-merge
WT_An_21_phas-2054	1e-07	12	24280778	24281007	0.76	1459	1829	3288	mi1_An_Phas-1379	x	MEL1-merge
WT_An_21_phas-2055	1e-07	12	24281890	24282224	0.91	1206	1824	3030	mi1_An_Phas-1380	mi2_An_Phas-1290	MEL1-merge
WT_An_21_phas-2056	1e-07	12	24283238	24283467	0.92	348	1066	1414	mi1_An_Phas-1381	mi2_An_Phas-1291	MEL1-merge
WT_An_21_phas-2057	1e-07	12	24285231	24285460	0.88	351	451	802	x	x	MEL1-merge
WT_An_21_phas-2058	1e-07	12	24286845	24287032	0.77	187	338	525	x	x	anther wall candidate
WT_An_21_phas-2059	1e-07	12	24288061	24288500	0.85	3274	4992	8266	mi1_An_Phas-1384	mi2_An_Phas-1294	MEL1-merge
WT_An_21_phas-2060	1e-07	12	24289389	24289828	0.77	1078	1537	2615	x	x	MEL1-merge
WT_An_21_phas-2061	1e-07	12	24290504	24290838	0.91	2373	3254	5627	mi1_An_Phas-1385	x	MEL1-merge
WT_An_21_phas-2064	1e-07	12	24298298	24298590	0.94	2227	3651	5878	x	x	MEL1-merge
WT_An_21_phas-2066	1e-07	12	24301536	24301912	0.91	1361	2402	3763	x	x	MEL1-merge
WT_An_21_phas-2067	1e-07	12	24302701	24302993	0.96	1935	2532	4467	mi1_An_Phas-1389	mi2_An_Phas-1299	MEL1-merge
WT_An_21_phas-2070	1e-07	12	24306542	24306855	0.94	1638	2856	4494	mi1_An_Phas-1391	mi2_An_Phas-1300	MEL1-merge
WT_An_21_phas-2071	1e-07	12	24307381	24307652	0.87	373	751	1124	x	x	anther wall candidate
WT_An_21_phas-2072	1e-07	12	24310731	24310960	0.93	852	1330	2182	mi1_An_Phas-1393	mi2_An_Phas-1302	anther wall candidate
WT_An_21_phas-2075	1e-07	12	24313356	24313606	0.84	1310	2674	3984	mi1_An_Phas-1396	mi2_An_Phas-1305	MEL1-merge
WT_An_21_phas-2076	1e-07	12	24317200	24317492	0.91	865	1687	2552	mi1_An_Phas-1397	mi2_An_Phas-1307	anther wall candidate
WT_An_21_phas-2077	1e-07	12	24317880	24318193	0.86	1720	2475	4195	mi1_An_Phas-1398	mi2_An_Phas-1308	MEL1-merge
WT_An_21_phas-2078	1e-07	12	24320089	24320423	0.97	2257	4321	6578	mi1_An_Phas-1399	mi2_An_Phas-1309	MEL1-merge
WT_An_21_phas-2079	1e-07	12	24323431	24323660	0.93	2161	3349	5510	x	x	anther wall candidate
WT_An_21_phas-2080	1e-07	12	24324287	24324705	0.85	793	1309	2102	x	x	MEL1-merge
WT_An_21_phas-2083	1e-07	12	24337794	24338044	0.97	355	531	886	mi1_An_Phas-1402	x	anther wall candidate
WT_An_21_phas-2085	1e-07	12	24342754	24343067	0.88	351	584	935	x	x	anther wall candidate
WT_An_21_phas-2086	1e-07	12	24343573	24344096	0.95	892	1500	2392	x	x	anther wall candidate
WT_An_21_phas-2087	1e-07	12	24345829	24346142	0.83	1866	3872	5738	mi1_An_Phas-1406	mi2_An_Phas-1316	MEL1-merge
WT_An_21_phas-2089	1e-07	12	24351001	24351566	0.97	16624	26898	43522	mi1_An_Phas-1408	mi2_An_Phas-1318	MEL1-merge
WT_An_21_phas-2091	1e-07	12	24357082	24357437	0.82	709	1164	1873	x	x	MEL1-merge
WT_An_21_phas-2092	1e-07	12	24358216	24358592	0.9	4081	5590	9671	mi1_An_Phas-1410	mi2_An_Phas-1319	MEL1-merge
WT_An_21_phas-2098	1e-07	12	24374499	24374812	0.87	1032	1265	2297	x	x	MEL1-merge
WT_An_21_phas-2100	1e-07	12	24377498	24377769	0.8	1264	1739	3003	mi1_An_Phas-1415	x	anther wall candidate
WT_An_21_phas-2102	1e-07	12	24379094	24379428	0.82	2481	3443	5924	mi1_An_Phas-1416	mi2_An_Phas-1323	MEL1-merge
WT_An_21_phas-2104	1e-07	12	24380669	24380982	0.91	8197	17110	25307	mi1_An_Phas-1418	mi2_An_Phas-1324	MEL1-merge
WT_An_21_phas-2106	1e-07	12	24385646	24386001	0.93	1814	1554	3368	mi1_An_Phas-1420	x	MEL1-merge
WT_An_21_phas-2107	1e-07	12	24386697	24387052	0.81	1206	1394	2600	mi1_An_Phas-1421	mi2_An_Phas-1326	MEL1-merge
WT_An_21_phas-2108	1e-07	12	24387946	24388364	0.84	1719	3384	5103	mi1_An_Phas-1422	mi2_An_Phas-1327	anther wall candidate
WT_An_21_phas-2109	1e-07	12	24391101	24391498	0.92	2487	3215	5702	mi1_An_Phas-1423	mi2_An_Phas-1328	MEL1-merge
WT_An_21_phas-2110	1e-07	12	24393215	24393444	0.93	249	509	758	x	x	anther wall candidate
WT_An_21_phas-2111	1e-07	12	24395684	24396039	0.86	1726	2487	4213	mi1_An_Phas-1424	mi2_An_Phas-1329	MEL1-merge
WT_An_21_phas-2112	1e-07	12	24398320	24398884	0.9	1133	1295	2428	mi1_An_Phas-1425	mi2_An_Phas-1330	MEL1-merge
WT_An_21_phas-2113	1e-07	12	24401034	24401326	0.94	1095	1424	2519	mi1_An_Phas-1426	x	MEL1-merge
WT_An_21_phas-2114	1e-07	12	24409811	24410103	0.85	4210	6472	10682	mi1_An_Phas-1427	x	anther wall candidate
WT_An_21_phas-2115	1e-07	12	24411921	24412528	0.9	1317	1249	2566	mi1_An_Phas-1428	x	MEL1-merge
WT_An_21_phas-2121	1e-07	12	24435387	24435637	0.82	419	766	1185	x	x	MEL1-merge
WT_An_21_phas-2122	1e-07	12	24828142	24829234	0.83	2331	3224	5555	mi1_An_Phas-1435	mi2_An_Phas-1340	MEL1-merge
WT_An_21_phas-2123	1e-07	12	24828247	24828518	0.84	832	1036	1868	mi1_An_Phas-1434	x	MEL1-merge
WT_An_21_phas-2124	1e-07	12	24831434	24831936	0.91	1367	1903	3270	mi1_An_Phas-1436	mi2_An_Phas-1341	MEL1-merge
WT_An_21_phas-2125	1e-07	12	24833410	24833618	0.96	379	755	1134	x	x	MEL1-merge
WT_An_21_phas-2126	1e-07	12	24835667	24836043	0.92	1100	1589	2689	x	x	anther wall candidate
WT_An_21_phas-2127	1e-07	12	24836598	24837016	0.89	2419	3746	6165	mi1_An_Phas-1439	x	MEL1-merge
WT_An_21_phas-2128	1e-07	12	24838583	24838938	0.93	737	808	1545	x	x	anther wall candidate
WT_An_21_phas-2129	1e-07	12	24839998	24840584	0.97	2561	5275	7836	mi1_An_Phas-1441	mi2_An_Phas-1346	anther wall candidate
WT_An_21_phas-2130	1e-07	12	24844714	24845174	0.85	1051	1191	2242	x	x	anther wall candidate
WT_An_21_phas-2131	1e-07	12	24845949	24846241	0.76	3319	4878	8197	x	x	MEL1-merge
WT_An_21_phas-2132	1e-07	12	24848896	24849467	0.84	1262	2002	3264	mi1_An_Phas-1443	mi2_An_Phas-1348	anther wall candidate
WT_An_21_phas-2134	1e-07	12	24851649	24852004	0.88	3288	4591	7879	mi1_An_Phas-1444	mi2_An_Phas-1349	anther wall candidate
WT_An_21_phas-2137	1e-07	12	24857805	24858118	0.95	4132	8474	12606	mi1_An_Phas-1446	mi2_An_Phas-1351	anther wall candidate
WT_An_21_phas-2138	1e-07	12	24858483	24858838	0.92	588	967	1555	x	x	anther wall candidate
WT_An_21_phas-2139	1e-07	12	24861858	24862381	0.94	3794	6075	9869	mi1_An_Phas-1448	x	MEL1-merge
WT_An_21_phas-2140	1e-07	12	24865616	24865908	0.93	1195	1931	3126	x	x	anther wall candidate
WT_An_21_phas-2142	1e-07	12	24867330	24867769	0.91	6635	8063	14698	mi1_An_Phas-1450	mi2_An_Phas-1355	MEL1-merge
WT_An_21_phas-2143	1e-07	12	24868901	24869277	0.94	930	1682	2612	mi1_An_Phas-1451	mi2_An_Phas-1356	anther wall candidate
WT_An_21_phas-2144	1e-07	12	26988577	26988890	0.87	1481	2538	4019	mi1_An_Phas-1453	mi2_An_Phas-1358	MEL1-merge
WT_An_21_phas-2146	1e-07	12	26995289	26995539	0.89	435	546	981	mi1_An_Phas-1455	mi2_An_Phas-1360	anther wall candidate
WT_An_21_phas-2147	1e-07	12	26996720	26997033	0.76	1430	2050	3480	mi1_An_Phas-1456	mi2_An_Phas-1361	MEL1-merge
