# Supplementary material for: miR2118-dependent U-rich phasiRNA production in rice anther wall development
Source: Nat Commun. 2020 Jun 19;11:3115. doi: 10.1038/s41467-020-16637-3 (PMC7305157; doi:10.1038/s41467-020-16637-3)
Supplement: Supplementary file 8 — Supplementary Data 2 [file 41467_2020_16637_MOESM8_ESM.xlsx]

## Sheet: Data S2
Supplementary Data 2. Differentially expressed proteins (<0.8 fold change) in mi-1 mutants (p-value<0.05 )
Description	LogFC: log2 (mi-1/WT)	P-Value
17.7 kDa class I heat shock protein OS=Oryza sativa subsp. japonica OX=39947 GN=HSP17.7 PE=2 SV=1	-1.61	0.00722808
17.9 kDa class I heat shock protein OS=Oryza sativa subsp. japonica OX=39947 GN=HSP17.9A PE=1 SV=1	-0.62	0.045737
26S proteasome regulatory particle non-ATPase subunit11 OS=Oryza sativa subsp. japonica OX=39947 GN=OsRPN11 PE=2 SV=1	-1.67	1.48294e-05
2-methyl-6-phytyl-1,4-hydroquinone methyltransferase 2, chloroplastic OS=Oryza sativa subsp. japonica OX=39947 GN=Os12g0615400 PE=2 SV=2	-0.83	0.0111645
3-phosphoshikimate 1-carboxyvinyltransferase (Fragment) OS=Oryza sativa subsp. japonica OX=39947 GN=Os06g0133900 PE=3 SV=1	-0.76	0.00291584
40S ribosomal protein S15 OS=Oryza sativa subsp. japonica OX=39947 GN=RPS15 PE=2 SV=2	-0.6	0.00208389
40S ribosomal protein S26 OS=Oryza sativa subsp. japonica OX=39947 GN=RPS26 PE=2 SV=2	-0.93	0.0106093
40S ribosomal protein S3, putative, expressed OS=Oryza sativa subsp. japonica OX=39947 GN=Os03g0577000 PE=2 SV=1	-0.52	0.0073831
40S ribosomal protein S3a OS=Oryza sativa subsp. japonica OX=39947 GN=Os12g0406200 PE=3 SV=1	-0.92	0.0424394
40S ribosomal protein S5, putative, expressed OS=Oryza sativa subsp. japonica OX=39947 GN=Os11g0482000 PE=2 SV=1	-0.4	0.0404641
40S ribosomal protein S7 OS=Oryza sativa subsp. japonica OX=39947 GN=RPS7 PE=2 SV=2	-0.52	0.00707456
40S ribosomal protein SA OS=Oryza sativa subsp. japonica OX=39947 GN=B1056G08.113 PE=2 SV=2	-0.95	0.000118176
4-hydroxy-3-methylbut-2-en-1-yl diphosphate synthase (ferredoxin), chloroplastic OS=Oryza sativa subsp. japonica OX=39947 GN=ISPG PE=2 SV=1	-0.64	0.00805261
6,7-dimethyl-8-ribityllumazine synthase OS=Oryza sativa subsp. japonica OX=39947 GN=LS PE=2 SV=2	-0.49	0.0272863
60S ribosomal protein L9 OS=Oryza sativa subsp. japonica OX=39947 GN=RPL9 PE=2 SV=3	-0.52	0.00764942
ADP,ATP carrier protein, mitochondrial OS=Oryza sativa subsp. japonica OX=39947 GN=Os02g0718900 PE=2 SV=1	-1.21	1.80939e-06
ADP-ribosylation factor 1 OS=Oryza sativa subsp. japonica OX=39947 GN=OJ1118_B03.103 PE=2 SV=1	-1.31	0.00115848
Alanine-glyoxylate aminotransferase 2, mitochondrial, putative, expressed OS=Oryza sativa subsp. japonica OX=39947 GN=Os03g0171900 PE=2 SV=1	-1.03	0.000775742
Aspartic proteinase oryzasin-1 OS=Oryza sativa subsp. japonica OX=39947 GN=Os05g0567100 PE=2 SV=2	-0.56	0.0148754
AT-hook motif nuclear localized protein 2 OS=Oryza sativa subsp. japonica OX=39947 GN=OsAHL2 PE=2 SV=1	-0.49	0.0297118
ATP synthase gamma chain, mitochondrial, putative, expressed OS=Oryza sativa subsp. japonica OX=39947 GN=LOC_Os10g17280 PE=2 SV=1	-0.44	0.0497078
ATP-citrate synthase alpha chain protein 2 OS=Oryza sativa subsp. japonica OX=39947 GN=ACLA-2 PE=2 SV=2	-0.52	0.0126166
ATP-citrate synthase alpha chain protein 3 OS=Oryza sativa subsp. japonica OX=39947 GN=ACLA-3 PE=2 SV=1	-0.56	0.0250146
Beta-fructofuranosidase, insoluble isoenzyme 2 OS=Oryza sativa subsp. japonica OX=39947 GN=CIN2 PE=1 SV=1	-0.77	0.000192258
BSA	-0.81	0.0255952
Calcium-dependent protein kinase 28 OS=Oryza sativa subsp. japonica OX=39947 GN=CPK28 PE=3 SV=1	-1.73	7.10385e-06
Carboxypeptidase OS=Oryza sativa subsp. japonica OX=39947 GN=Os06g0186400 PE=2 SV=1	-3.2	0.000444546
Chemocyanin, putative, expressed OS=Oryza sativa subsp. japonica OX=39947 GN=Os03g0709300 PE=2 SV=1	-0.51	0.0321699
Cinnamyl alcohol dehydrogenase 7 OS=Oryza sativa subsp. japonica OX=39947 GN=CAD7 PE=1 SV=1	-0.47	0.0480957
Citrate synthase (Fragment) OS=Oryza sativa subsp. japonica OX=39947 GN=Os11g0538900 PE=3 SV=1	-1.26	0.0285526
Citrate synthase OS=Oryza sativa subsp. japonica OX=39947 GN=P0437H03.132 PE=2 SV=1	-1.04	4.8373e-06
Clathrin heavy chain 2 OS=Oryza sativa subsp. japonica OX=39947 GN=Os12g0104800 PE=3 SV=1	-0.57	0.0034178
Cyanate hydratase OS=Oryza sativa subsp. japonica OX=39947 GN=CYN PE=2 SV=2	-0.68	0.00526029
Cycloartenol-C-24-methyltransferase 1 OS=Oryza sativa subsp. japonica OX=39947 GN=Smt1-1 PE=2 SV=1	-0.63	0.00729526
Cytochrome b-c1 complex subunit 7 OS=Oryza sativa subsp. japonica OX=39947 GN=Os03g0806900 PE=2 SV=1	-0.74	0.0363968
Cytochrome c oxidase subunit VIa family protein, expressed OS=Oryza sativa subsp. japonica OX=39947 GN=LOC_Os03g56190 PE=2 SV=1	-0.81	0.00775574
Dirigent protein OS=Oryza sativa subsp. japonica OX=39947 GN=Os11g0180000 PE=2 SV=1	-1.78	0.00224849
DNA (cytosine-5)-methyltransferase 1B OS=Oryza sativa subsp. japonica OX=39947 GN=MET1B PE=2 SV=1	-0.61	0.0147598
Dolichyl-diphosphooligosaccharide--protein glycosyltransferase 48 kDa subunit OS=Oryza sativa subsp. japonica OX=39947 GN=OST48 PE=2 SV=1	-1.62	1.00722e-05
Dreg-2 like protein OS=Oryza sativa subsp. japonica OX=39947 GN=Os06g0665100 PE=2 SV=1	-0.65	0.00326487
EF hand family protein, expressed OS=Oryza sativa subsp. japonica OX=39947 GN=LOC_Os11g04480 PE=2 SV=1	-0.71	0.0168368
Eukaryotic initiation factor 4A-3 OS=Oryza sativa subsp. japonica OX=39947 GN=Os02g0146600 PE=1 SV=1	-0.79	0.0249997
Eukaryotic translation initiation factor 3 subunit F OS=Oryza sativa subsp. japonica OX=39947 GN=Os05g0104800 PE=2 SV=1	-0.55	0.0195552
Eukaryotic translation initiation factor 3 subunit M OS=Oryza sativa subsp. japonica OX=39947 GN=Os04g0103200 PE=2 SV=1	-0.63	0.01553
Eukaryotic translation initiation factor 5A OS=Oryza sativa subsp. japonica OX=39947 GN=LOC_Os03g55150 PE=2 SV=1	-0.47	0.0253028
Expressed protein OS=Oryza sativa subsp. japonica OX=39947 GN=Os03g0355300 PE=4 SV=1	-1	8.916e-05
Expressed protein OS=Oryza sativa subsp. japonica OX=39947 GN=Os03g0357500 PE=4 SV=1	-0.83	0.00128517
Expressed protein OS=Oryza sativa subsp. japonica OX=39947 GN=Os11g0150400 PE=2 SV=1	-0.85	0.0183919
Expressed protein OS=Oryza sativa subsp. japonica OX=39947 GN=OSJNBa0027J18.5 PE=2 SV=1	-0.6	0.00786659
Ferredoxin OS=Oryza sativa subsp. japonica OX=39947 GN=Os04g0412200 PE=2 SV=2	-1.99	1.67257e-08
FRIGIDA-like protein OS=Oryza sativa subsp. japonica OX=39947 GN=OJ1710_H11.106 PE=3 SV=1	-1.38	0.000527391
Glucose-1-phosphate adenylyltransferase large subunit 3, chloroplastic/amyloplastic OS=Oryza sativa subsp. japonica OX=39947 GN=AGPL3 PE=1 SV=1	-0.56	0.0193386
Glucose-6-phosphate 1-epimerase OS=Oryza sativa subsp. japonica OX=39947 GN=Os04g0603000 PE=3 SV=1	-1.02	0.00659436
Glutathione S-transferase GSTU6, putative, expressed OS=Oryza sativa subsp. japonica OX=39947 GN=LOC_Os10g38580 PE=2 SV=1	-0.8	0.00100164
Glyceraldehyde-3-phosphate dehydrogenase 1, cytosolic OS=Oryza sativa subsp. japonica OX=39947 GN=GAPC1 PE=1 SV=1	-0.46	0.019603
Glycosyltransferase OS=Oryza sativa subsp. japonica OX=39947 GN=Os05g0526800 PE=2 SV=1	-1.2	0.0348811
Glyoxysomal fatty acid beta-chain multifunctional protein OS=Oryza sativa subsp. japonica OX=39947 GN=Os01g0348600 PE=2 SV=1	-1.07	3.32691e-05
GrpE protein homolog OS=Oryza sativa subsp. japonica OX=39947 GN=OSJNBa0084A10.6 PE=2 SV=1	-0.74	0.04968
Guanosine nucleotide diphosphate dissociation inhibitor OS=Oryza sativa subsp. japonica OX=39947 GN=Os05g0418000 PE=3 SV=1	-0.47	0.0155668
Hydrolase, carbon-nitrogen family protein, expressed OS=Oryza sativa subsp. japonica OX=39947 GN=LOC_Os12g31830 PE=4 SV=2	-0.52	0.0380625
Importin beta 1 OS=Oryza sativa subsp. japonica OX=39947 GN=Os05g0353400 PE=2 SV=1	-1.01	5.82153e-05
Inositol-1-monophosphatase OS=Oryza sativa subsp. japonica OX=39947 GN=OSJNBa0010D22.28 PE=2 SV=1	-0.69	0.00628201
Isocitrate dehydrogenase [NADP] OS=Oryza sativa subsp. japonica OX=39947 GN=Os05g0573200 PE=3 SV=1	-0.96	0.000257461
Ketol-acid reductoisomerase, chloroplastic OS=Oryza sativa subsp. japonica OX=39947 GN=Os05g0573700 PE=1 SV=1	-0.59	0.00834173
MADS-box transcription factor 16 OS=Oryza sativa subsp. japonica OX=39947 GN=MADS16 PE=1 SV=2	-0.92	0.0152988
Malate dehydrogenase OS=Oryza sativa subsp. japonica OX=39947 GN=Os05g0574400 PE=2 SV=1	-0.5	0.0104222
Malic enzyme OS=Oryza sativa subsp. japonica OX=39947 GN=Os10g0503500 PE=3 SV=2	-0.75	0.00171841
Meiosis-specific protein PAIR2 OS=Oryza sativa subsp. japonica OX=39947 GN=PAIR2 PE=2 SV=1	-1.2	0.000930839
Membrane protein-like OS=Oryza sativa subsp. japonica OX=39947 GN=Os06g0588900 PE=4 SV=1	-1.29	0.00374866
Membrane steroid-binding protein 2 OS=Oryza sativa subsp. japonica OX=39947 GN=MSBP2 PE=2 SV=1	-0.91	0.00481516
Mitochondrial outer membrane protein porin 1 OS=Oryza sativa subsp. japonica OX=39947 GN=VDAC1 PE=1 SV=3	-0.84	0.0156926
Mitochondrial outer membrane protein porin 2 OS=Oryza sativa subsp. japonica OX=39947 GN=VDAC2 PE=2 SV=1	-1.16	2.08265e-08
Mitochondrial outer membrane protein porin 4 OS=Oryza sativa subsp. japonica OX=39947 GN=VDAC4 PE=3 SV=3	-0.96	0.00257012
Mitochondrial outer membrane protein porin 5 OS=Oryza sativa subsp. japonica OX=39947 GN=VDAC5 PE=2 SV=1	-0.99	0.000122262
Mitochondrial processing peptidase beta subunit, mitochondrial, putative, expressed OS=Oryza sativa subsp. japonica OX=39947 GN=LOC_Os03g11410 PE=3 SV=1	-0.9	0.000194368
MutT/nudix protein-like OS=Oryza sativa subsp. japonica OX=39947 GN=Os02g0793300 PE=4 SV=1	-1.28	0.0008525
NAD dependent epimerase/dehydratase family protein, expressed OS=Oryza sativa subsp. japonica OX=39947 GN=OJ1754_E06.1 PE=4 SV=1	-0.58	0.0380769
NADH dehydrogenase [ubiquinone] flavoprotein 1, mitochondrial OS=Oryza sativa subsp. japonica OX=39947 GN=P0503D09.102 PE=3 SV=1	-1.07	2.8257e-05
NEDD8-activating enzyme E1 regulatory subunit OS=Oryza sativa subsp. japonica OX=39947 GN=OJ1754_E06.18 PE=2 SV=1	-0.89	0.000468727
NOT2/NOT3/NOT5 family protein, expressed OS=Oryza sativa subsp. japonica OX=39947 GN=Os03g0736000 PE=2 SV=1	-2.62	2.21583e-06
Notchless, putative, expressed OS=Oryza sativa subsp. japonica OX=39947 GN=LOC_Os11g38170 PE=2 SV=1	-2.82	3.09489e-06
Nuclear transcription factor Y subunit C-6 OS=Oryza sativa subsp. japonica OX=39947 GN=NFYC6 PE=1 SV=1	-0.46	0.0400874
Nuclear transport factor 2 OS=Oryza sativa subsp. japonica OX=39947 GN=NTF2 PE=2 SV=1	-1.19	5.7581e-10
Os01g0128400 protein OS=Oryza sativa subsp. japonica OX=39947 GN=Os01g0128400 PE=4 SV=1	-1.57	0.0375608
Os01g0191500 protein OS=Oryza sativa subsp. japonica OX=39947 GN=Os01g0191500 PE=2 SV=1	-0.78	0.00203008
Os01g0199900 protein OS=Oryza sativa subsp. japonica OX=39947 GN=B1046G12.39 PE=2 SV=1	-0.52	0.0392167
Os01g0228600 protein OS=Oryza sativa subsp. japonica OX=39947 GN=P0452F10.23-1 PE=2 SV=1	-0.81	0.0337557
Os01g0235400 protein (Fragment) OS=Oryza sativa subsp. japonica OX=39947 GN=Os01g0235400 PE=4 SV=1	-0.97	0.00444174
Os01g0235400 protein (Fragment) OS=Oryza sativa subsp. japonica OX=39947 GN=Os01g0235400 PE=4 SV=1	-0.67	0.00958321
Os01g0283100 protein OS=Oryza sativa subsp. japonica OX=39947 GN=Os01g0283100 PE=2 SV=1	-0.65	0.0478258
Os01g0317800 protein OS=Oryza sativa subsp. japonica OX=39947 GN=Os01g0317800 PE=2 SV=1	-0.43	0.0374195
Os01g0375200 protein OS=Oryza sativa subsp. japonica OX=39947 GN=Os01g0375200 PE=3 SV=1	-0.74	0.00264817
Os01g0511300 protein OS=Oryza sativa subsp. japonica OX=39947 GN=Os01g0511300 PE=4 SV=1	-0.92	0.00379546
Os01g0559100 protein OS=Oryza sativa subsp. japonica OX=39947 GN=B1064G04.18-1 PE=4 SV=1	-1.53	2.80308e-05
Os01g0693800 protein OS=Oryza sativa subsp. japonica OX=39947 GN=Os01g0693800 PE=2 SV=1	-1.25	0.00183263
Os01g0739400 protein OS=Oryza sativa subsp. japonica OX=39947 GN=Os01g0739400 PE=3 SV=1	-0.97	0.0168986
Os01g0763300 protein OS=Oryza sativa subsp. japonica OX=39947 GN=Os01g0763300 PE=2 SV=1	-1.18	0.0212004
Os01g0793200 protein OS=Oryza sativa subsp. japonica OX=39947 GN=Os01g0793200 PE=2 SV=1	-0.83	0.0243827
Os01g0819400 protein OS=Oryza sativa subsp. japonica OX=39947 GN=Os01g0819400 PE=3 SV=1	-1.89	2.60014e-13
Os01g0833800 protein OS=Oryza sativa subsp. japonica OX=39947 GN=P0460C04.27-1 PE=4 SV=1	-2.37	0.0178693
Os01g0867800 protein OS=Oryza sativa subsp. japonica OX=39947 GN=Os01g0867800 PE=2 SV=1	-0.75	0.00498506
Os01g0933900 protein OS=Oryza sativa subsp. japonica OX=39947 GN=Os01g0933900 PE=2 SV=1	-0.52	0.0238092
Os01g0964133 protein OS=Oryza sativa subsp. japonica OX=39947 GN=Os01g0964133 PE=2 SV=1	-0.51	0.0294431
Os02g0103700 protein OS=Oryza sativa subsp. japonica OX=39947 GN=Os02g0103700 PE=2 SV=1	-0.7	0.0162032
Os02g0158400 protein OS=Oryza sativa subsp. japonica OX=39947 GN=Os02g0158400 PE=2 SV=1	-0.62	0.0228819
Os02g0158600 protein OS=Oryza sativa subsp. japonica OX=39947 GN=Os02g0158600 PE=2 SV=1	-1.49	0.0230139
Os02g0167700 protein OS=Oryza sativa subsp. japonica OX=39947 GN=Os02g0167700 PE=2 SV=1	-0.77	0.000234758
Os02g0168900 protein OS=Oryza sativa subsp. japonica OX=39947 GN=Os02g0168900 PE=4 SV=1	-0.92	0.0380153
Os02g0175600 protein OS=Oryza sativa subsp. japonica OX=39947 GN=Os02g0175600 PE=2 SV=1	-1.11	3.68419e-06
Os02g0478600 protein OS=Oryza sativa subsp. japonica OX=39947 GN=Os02g0478600 PE=2 SV=1	-0.66	0.000632149
Os02g0567800 protein OS=Oryza sativa subsp. japonica OX=39947 GN=Os02g0567800 PE=4 SV=1	-2.02	6.3193e-11
Os02g0653400 protein OS=Oryza sativa subsp. japonica OX=39947 GN=Os02g0653400 PE=4 SV=1	-1.8	1.63709e-06
Os02g0656500 protein OS=Oryza sativa subsp. japonica OX=39947 GN=Os02g0656500 PE=3 SV=1	-4.77	1e-17
Os02g0684000 protein OS=Oryza sativa subsp. japonica OX=39947 GN=Os02g0684000 PE=4 SV=1	-1.71	0.00979281
Os02g0757900 protein OS=Oryza sativa subsp. japonica OX=39947 GN=P0471A11.31-1 PE=2 SV=1	-1.95	1.59872e-14
Os02g0767700 protein OS=Oryza sativa subsp. japonica OX=39947 GN=Os02g0767700 PE=2 SV=1	-1.55	3.63151e-06
Os02g0816800 protein OS=Oryza sativa subsp. japonica OX=39947 GN=Os02g0816800 PE=4 SV=1	-0.79	0.0100858
Os02g0823400 protein OS=Oryza sativa subsp. japonica OX=39947 GN=Os02g0823400 PE=2 SV=1	-0.64	0.0414297
Os03g0376600 protein OS=Oryza sativa subsp. japonica OX=39947 GN=LOC_Os03g25960 PE=2 SV=1	-0.93	0.0101633
Os03g0679800 protein (Fragment) OS=Oryza sativa subsp. japonica OX=39947 GN=Os03g0679800 PE=4 SV=1	-1.95	7.49827e-08
Os03g0680200 protein OS=Oryza sativa subsp. japonica OX=39947 GN=Os03g0680200 PE=4 SV=1	-2.72	1.79123e-12
Os03g0721200 protein (Fragment) OS=Oryza sativa subsp. japonica OX=39947 GN=Os03g0721200 PE=4 SV=1	-0.73	0.00338097
Os03g0747200 protein (Fragment) OS=Oryza sativa subsp. japonica OX=39947 GN=Os03g0747200 PE=4 SV=1	-0.99	0.0248637
Os03g0796501 protein OS=Oryza sativa subsp. japonica OX=39947 GN=OSJNBa0094F01.24 PE=4 SV=1	-0.43	0.0380912
Os03g0851300 protein OS=Oryza sativa subsp. japonica OX=39947 GN=LOC_Os03g63430 PE=2 SV=1	-0.42	0.0490554
Os04g0107900 protein (Fragment) OS=Oryza sativa subsp. japonica OX=39947 GN=Os04g0107900 PE=4 SV=1	-1.09	0.00101907
Os04g0501200 protein OS=Oryza sativa subsp. japonica OX=39947 GN=Os04g0501200 PE=2 SV=1	-0.67	0.0227359
Os04g0677066 protein OS=Oryza sativa subsp. japonica OX=39947 GN=Os04g0677066 PE=3 SV=1	-0.78	0.0443974
Os05g0132100 protein OS=Oryza sativa subsp. japonica OX=39947 GN=Os05g0132100 PE=4 SV=1	-1.79	2.78531e-05
Os05g0181901 protein OS=Oryza sativa subsp. japonica OX=39947 GN=Os05g0182000 PE=4 SV=1	-1.08	0.00351618
Os05g0208000 protein OS=Oryza sativa subsp. japonica OX=39947 GN=Os05g0208000 PE=2 SV=1	-1.57	0.00750812
Os05g0357600 protein OS=Oryza sativa subsp. japonica OX=39947 GN=Os05g0357600 PE=2 SV=1	-0.6	0.0479113
Os05g0363200 protein OS=Oryza sativa subsp. japonica OX=39947 GN=UXS-5 PE=2 SV=1	-0.54	0.0168056
Os05g0390500 protein OS=Oryza sativa subsp. japonica OX=39947 GN=Os05g0390500 PE=2 SV=2	-1.68	4.25339e-05
Os05g0453700 protein OS=Oryza sativa subsp. japonica OX=39947 GN=Os05g0453700 PE=2 SV=1	-1.06	0.00299117
Os05g0494500 protein OS=Oryza sativa subsp. japonica OX=39947 GN=Os05g0494500 PE=2 SV=1	-1.41	0.00412205
Os06g0126000 protein (Fragment) OS=Oryza sativa subsp. japonica OX=39947 GN=Os06g0126000 PE=4 SV=1	-2.29	2.30217e-09
Os06g0137300 protein OS=Oryza sativa subsp. japonica OX=39947 GN=Os06g0137300 PE=4 SV=1	-1.06	0.0214636
Os06g0150400 protein OS=Oryza sativa subsp. japonica OX=39947 GN=Os06g0150400 PE=4 SV=1	-1.12	0.00135255
Os06g0172800 protein (Fragment) OS=Oryza sativa subsp. japonica OX=39947 GN=Os06g0172800 PE=4 SV=1	-1.31	0.000389297
Os06g0225900 protein (Fragment) OS=Oryza sativa subsp. japonica OX=39947 GN=Os06g0225900 PE=3 SV=1	-1.1	0.027777
Os06g0252300 protein (Fragment) OS=Oryza sativa subsp. japonica OX=39947 GN=Os06g0252300 PE=4 SV=1	-2.84	1e-17
Os06g0300600 protein OS=Oryza sativa subsp. japonica OX=39947 GN=Os06g0300600 PE=2 SV=1	-0.96	0.0397113
Os06g0531200 protein OS=Oryza sativa subsp. japonica OX=39947 GN=Os06g0531200 PE=4 SV=1	-0.86	0.000967772
Os06g0562600 protein OS=Oryza sativa subsp. japonica OX=39947 GN=Os06g0562600 PE=2 SV=1	-0.39	0.0439196
Os06g0607800 protein OS=Oryza sativa subsp. japonica OX=39947 GN=Os06g0607800 PE=2 SV=1	-2.26	8.61836e-09
Os06g0645400 protein OS=Oryza sativa subsp. japonica OX=39947 GN=P0017B12.25-1 PE=3 SV=1	-0.69	0.0231313
Os06g0646500 protein OS=Oryza sativa subsp. japonica OX=39947 GN=Os06g0646500 PE=2 SV=1	-0.51	0.0285154
Os06g0687700 protein (Fragment) OS=Oryza sativa subsp. japonica OX=39947 GN=Os06g0687700 PE=3 SV=1	-0.59	0.00394445
Os06g0720700 protein OS=Oryza sativa subsp. japonica OX=39947 GN=Os06g0720700 PE=2 SV=1	-0.9	0.0253655
Os07g0164000 protein OS=Oryza sativa subsp. japonica OX=39947 GN=Os07g0164000 PE=2 SV=1	-0.51	0.0456309
Os07g0182100 protein OS=Oryza sativa subsp. japonica OX=39947 GN=Os07g0182100 PE=2 SV=1	-0.46	0.0354263
Os07g0191700 protein OS=Oryza sativa subsp. japonica OX=39947 GN=Os07g0191700 PE=2 SV=1	-0.55	0.0315695
Os07g0199700 protein OS=Oryza sativa subsp. japonica OX=39947 GN=Os07g0199700 PE=4 SV=1	-1.14	0.00119714
Os07g0599000 protein OS=Oryza sativa subsp. japonica OX=39947 GN=OJ1634_B10.107 PE=4 SV=1	-0.59	0.0105609
Os07g0608500 protein OS=Oryza sativa subsp. japonica OX=39947 GN=Os07g0608500 PE=2 SV=1	-1.13	8.16607e-06
Os07g0631900 protein OS=Oryza sativa subsp. japonica OX=39947 GN=P0519E12.113 PE=4 SV=1	-1.29	0.000696693
Os07g0645100 protein (Fragment) OS=Oryza sativa subsp. japonica OX=39947 GN=Os07g0645100 PE=3 SV=1	-1	0.00711967
Os07g0657200 protein OS=Oryza sativa subsp. japonica OX=39947 GN=Os07g0657200 PE=4 SV=1	-0.52	0.0119448
Os07g0658200 protein OS=Oryza sativa subsp. japonica OX=39947 GN=OJ1477_F01.110-2 PE=2 SV=1	-0.92	0.0170842
Os07g0671800 protein (Fragment) OS=Oryza sativa subsp. japonica OX=39947 GN=Os07g0671800 PE=4 SV=1	-0.63	0.00841904
Os07g0674700 protein OS=Oryza sativa subsp. japonica OX=39947 GN=P0618H09.15 PE=2 SV=1	-1.65	0.00846214
Os07g0675000 protein OS=Oryza sativa subsp. japonica OX=39947 GN=P0618H09.20-1 PE=2 SV=1	-0.64	0.0158765
Os07g0690400 protein OS=Oryza sativa subsp. japonica OX=39947 GN=P0597G07.122 PE=2 SV=1	-1.76	0.00273687
Os08g0141400 protein OS=Oryza sativa subsp. japonica OX=39947 GN=Os08g0141400 PE=2 SV=1	-1.49	0.0144613
Os08g0144400 protein OS=Oryza sativa subsp. japonica OX=39947 GN=P0665F09.120-1 PE=2 SV=1	-2.63	0.000886396
Os08g0154300 protein OS=Oryza sativa subsp. japonica OX=39947 GN=OJ1066_B03.121-1 PE=4 SV=1	-0.73	0.00134813
Os08g0158500 protein OS=Oryza sativa subsp. japonica OX=39947 GN=P0498E12.110 PE=2 SV=1	-1	2.00093e-05
Os08g0178100 protein OS=Oryza sativa subsp. japonica OX=39947 GN=Os08g0178100 PE=2 SV=1	-2.4	6.11314e-05
Os08g0519600 protein OS=Oryza sativa subsp. japonica OX=39947 GN=P0689E12.24-1 PE=2 SV=1	-1.22	0.00100141
Os08g0520300 protein OS=Oryza sativa subsp. japonica OX=39947 GN=Os08g0520300 PE=2 SV=1	-1.04	5.11012e-05
Os08g0524000 protein OS=Oryza sativa subsp. japonica OX=39947 GN=Os08g0524000 PE=2 SV=1	-3.04	6.9442e-08
Os08g0550100 protein OS=Oryza sativa subsp. japonica OX=39947 GN=Os08g0550100 PE=4 SV=1	-1.21	0.0407078
Os09g0249700 protein OS=Oryza sativa subsp. japonica OX=39947 GN=Os09g0249700 PE=2 SV=1	-0.53	0.0113589
Os09g0279000 protein (Fragment) OS=Oryza sativa subsp. japonica OX=39947 GN=Os09g0279000 PE=4 SV=1	-0.83	0.0063429
Os09g0370200 protein OS=Oryza sativa subsp. japonica OX=39947 GN=Os09g0370200 PE=2 SV=1	-0.8	0.0492778
Os09g0375000 protein OS=Oryza sativa subsp. japonica OX=39947 GN=Os09g0375000 PE=2 SV=1	-0.48	0.0162611
Os09g0459800 protein OS=Oryza sativa subsp. japonica OX=39947 GN=B1045B05.39-1 PE=4 SV=1	-0.68	0.00892242
Os09g0461800 protein OS=Oryza sativa subsp. japonica OX=39947 GN=Os09g0461900 PE=4 SV=1	-1	0.00850304
Os09g0480700 protein (Fragment) OS=Oryza sativa subsp. japonica OX=39947 GN=Os09g0480700 PE=4 SV=2	-0.66	0.0268474
Os09g0487500 protein OS=Oryza sativa subsp. japonica OX=39947 GN=Os09g0487500 PE=2 SV=1	-1.61	0.0490358
Os09g0501700 protein OS=Oryza sativa subsp. japonica OX=39947 GN=Os09g0501700 PE=4 SV=1	-2.19	0.000285957
Os09g0539100 protein OS=Oryza sativa subsp. japonica OX=39947 GN=Os09g0539100 PE=3 SV=1	-0.62	0.0135733
Os10g0403700 protein OS=Oryza sativa subsp. japonica OX=39947 GN=Os10g0403700 PE=4 SV=1	-1	0.0106505
Os10g0465800 protein (Fragment) OS=Oryza sativa subsp. japonica OX=39947 GN=Os10g0465800 PE=4 SV=1	-1.22	1.4111e-09
Os10g0559600 protein (Fragment) OS=Oryza sativa subsp. japonica OX=39947 GN=Os10g0559600 PE=4 SV=1	-2.1	2.74881e-05
Os10g0572900 protein (Fragment) OS=Oryza sativa subsp. japonica OX=39947 GN=Os10g0572900 PE=4 SV=1	-1.21	0.000445853
Os11g0147800 protein OS=Oryza sativa subsp. japonica OX=39947 GN=Os11g0147800 PE=2 SV=1	-0.74	0.043887
Os11g0482100 protein (Fragment) OS=Oryza sativa subsp. japonica OX=39947 GN=Os11g0482100 PE=4 SV=1	-2.03	3.67359e-06
Os11g0703000 protein OS=Oryza sativa subsp. japonica OX=39947 GN=LOC_Os11g47670 PE=2 SV=1	-0.56	0.0129399
Os12g0594600 protein OS=Oryza sativa subsp. japonica OX=39947 GN=LOC_Os12g40300 PE=2 SV=1	-1.16	0.00122048
OSJNBa0019K04.7 protein OS=Oryza sativa subsp. japonica OX=39947 GN=Os04g0573100 PE=4 SV=1	-0.45	0.020571
OSJNBa0023J03.10 protein OS=Oryza sativa subsp. japonica OX=39947 GN=Os04g0306800 PE=2 SV=2	-1.11	0.00215844
OSJNBa0027P08.4 protein OS=Oryza sativa subsp. japonica OX=39947 GN=Os04g0444600 PE=2 SV=2	-0.46	0.0171579
OSJNBa0042L16.6 protein OS=Oryza sativa subsp. japonica OX=39947 GN=OSJNBa0042L16.6 PE=4 SV=3	-0.63	0.0343908
OSJNBa0070M12.12 protein OS=Oryza sativa subsp. japonica OX=39947 GN=Os04g0687100 PE=2 SV=2	-0.56	0.0074295
OSJNBa0072K14.5 protein OS=Oryza sativa subsp. japonica OX=39947 GN=Os04g0394200 PE=2 SV=1	-0.43	0.0296738
OSJNBb0043H09.9 protein OS=Oryza sativa subsp. japonica OX=39947 GN=Os04g0244400 PE=2 SV=2	-1.05	5.19302e-05
Peroxidase OS=Oryza sativa subsp. japonica OX=39947 GN=prx4 PE=2 SV=1	-1.46	0.000174109
Phytoene dehydrogenase, chloroplastic/chromoplastic OS=Oryza sativa subsp. japonica OX=39947 GN=PDS PE=3 SV=2	-1.89	8.71056e-05
Prefoldin subunit 3 OS=Oryza sativa subsp. japonica OX=39947 GN=Os12g0562900 PE=2 SV=1	-0.68	0.00693863
Probable cinnamyl alcohol dehydrogenase 6 OS=Oryza sativa subsp. japonica OX=39947 GN=CAD6 PE=2 SV=2	-0.57	0.00655804
Probable cleavage and polyadenylation specificity factor subunit 1 OS=Oryza sativa subsp. japonica OX=39947 GN=Os04g0252200 PE=3 SV=2	-1	0.0237805
Probable gamma-aminobutyrate transaminase 3, mitochondrial OS=Oryza sativa subsp. japonica OX=39947 GN=Os08g0205900 PE=3 SV=1	-0.54	0.0256057
Probable histone acetyltransferase type B catalytic subunit OS=Oryza sativa subsp. japonica OX=39947 GN=HATB PE=2 SV=1	-1.09	0.00314159
Probable histone H2A.2 OS=Oryza sativa subsp. japonica OX=39947 GN=Os07g0545400 PE=2 SV=1	-0.68	0.00669467
Probable linoleate 9S-lipoxygenase 4 OS=Oryza sativa subsp. japonica OX=39947 GN=Os03g0700700 PE=2 SV=1	-0.71	0.0465263
Probable N-acetyl-gamma-glutamyl-phosphate reductase, chloroplastic OS=Oryza sativa subsp. japonica OX=39947 GN=Os03g0617900 PE=1 SV=1	-0.47	0.0380147
Probable plastid-lipid-associated protein 2, chloroplastic OS=Oryza sativa subsp. japonica OX=39947 GN=PAP2 PE=2 SV=1	-0.86	0.00888063
Probable plastid-lipid-associated protein 3, chloroplastic OS=Oryza sativa subsp. japonica OX=39947 GN=PAP3 PE=3 SV=1	-0.93	0.0111173
Probable protein phosphatase 2C 52 OS=Oryza sativa subsp. japonica OX=39947 GN=Os05g0587100 PE=2 SV=1	-1.55	6.61474e-05
Probable protein phosphatase 2C 62 OS=Oryza sativa subsp. japonica OX=39947 GN=Os07g0507000 PE=2 SV=1	-0.48	0.0480351
Proteasome subunit alpha type OS=Oryza sativa subsp. japonica OX=39947 GN=Os02g0634900 PE=2 SV=1	-0.5	0.0493148
Proteasome subunit alpha type-7-B OS=Oryza sativa subsp. japonica OX=39947 GN=PAD1 PE=2 SV=1	-0.57	0.0161192
Proteasome subunit beta type OS=Oryza sativa subsp. japonica OX=39947 GN=Os02g0182500 PE=2 SV=1	-1.05	0.0314648
Proteasome subunit beta type-3 OS=Oryza sativa subsp. japonica OX=39947 GN=PBC1 PE=2 SV=1	-1.18	9.52319e-08
Protein argonaute 1B OS=Oryza sativa subsp. japonica OX=39947 GN=AGO1B PE=2 SV=3	-0.62	0.00131248
Protein argonaute 1D OS=Oryza sativa subsp. japonica OX=39947 GN=AGO1D PE=2 SV=1	-0.7	0.000293035
Protein argonaute MEL1 OS=Oryza sativa subsp. japonica OX=39947 GN=MEL1 PE=2 SV=1	-0.47	0.0156012
Protein phosphatase methylesterase 1 OS=Oryza sativa subsp. japonica OX=39947 GN=Os04g0443500 PE=2 SV=1	-0.87	0.000673804
Pyrophosphate--fructose 6-phosphate 1-phosphotransferase subunit alpha OS=Oryza sativa subsp. japonica OX=39947 GN=Os06g0326400 PE=2 SV=1	-0.64	0.0103184
Pyruvate kinase 1, cytosolic OS=Oryza sativa subsp. japonica OX=39947 GN=Os11g0148500 PE=1 SV=1	-0.89	0.000149604
Pyruvate kinase 2, cytosolic OS=Oryza sativa subsp. japonica OX=39947 GN=Os12g0145700 PE=2 SV=1	-0.54	0.00516925
Pyruvate kinase OS=Oryza sativa subsp. japonica OX=39947 GN=Os01g0276700 PE=2 SV=1	-0.43	0.0434714
Pyruvate kinase OS=Oryza sativa subsp. japonica OX=39947 GN=Os03g0672300 PE=2 SV=1	-0.73	0.0222646
Ricin B-like lectin R40G2 OS=Oryza sativa subsp. japonica OX=39947 GN=R40G2 PE=2 SV=1	-0.74	0.00146655
rRNA N-glycosidase OS=Oryza sativa subsp. japonica OX=39947 GN=Os10g0570700 PE=3 SV=1	-0.84	0.016823
Sm-like protein LSM2 OS=Oryza sativa subsp. japonica OX=39947 GN=Os08g0154700 PE=2 SV=2	-0.59	0.00908177
Succinate dehydrogenase subunit 5, mitochondrial OS=Oryza sativa subsp. japonica OX=39947 GN=SDH5 PE=1 SV=1	-0.57	0.020178
Succinate dehydrogenase subunit 6, mitochondrial OS=Oryza sativa subsp. japonica OX=39947 GN=SDH6 PE=1 SV=1	-1.93	1.95354e-07
T-complex protein 1 subunit delta OS=Oryza sativa subsp. japonica OX=39947 GN=Os02g0332200 PE=2 SV=1	-0.43	0.0277061
Transcription factor TDR OS=Oryza sativa subsp. japonica OX=39947 GN=TDR PE=1 SV=1	-1.27	0.00388815
Transcription factor TIP2 OS=Oryza sativa subsp. japonica OX=39947 GN=TIP2 PE=1 SV=1	-1.43	1.9001e-08
Triosephosphate isomerase, cytosolic OS=Oryza sativa subsp. japonica OX=39947 GN=TPI PE=1 SV=3	-0.48	0.0140669
Ubiquitin-like modifier-activating enzyme 5 OS=Oryza sativa subsp. japonica OX=39947 GN=Os02g0506500 PE=2 SV=1	-0.47	0.0499373
Uridine 5'-monophosphate synthase OS=Oryza sativa subsp. japonica OX=39947 GN=UMPS1 PE=2 SV=1	-0.45	0.048756
UTP--glucose-1-phosphate uridylyltransferase OS=Oryza sativa subsp. japonica OX=39947 GN=Os02g0117700 PE=2 SV=1	-0.62	0.0138165
V-type proton ATPase subunit C OS=Oryza sativa subsp. japonica OX=39947 GN=Os05g0593100 PE=2 SV=1	-0.51	0.0345815
Zinc finger BED domain-containing protein RICESLEEPER 1 OS=Oryza sativa subsp. japonica OX=39947 GN=Os05g0239150 PE=3 SV=1	-1.33	2.34447e-06
