# Supplementary material for: miR2118-dependent U-rich phasiRNA production in rice anther wall development
Source: Nat Commun. 2020 Jun 19;11:3115. doi: 10.1038/s41467-020-16637-3 (PMC7305157; doi:10.1038/s41467-020-16637-3)
Supplement: Supplementary file 10 — Source Data [file 41467_2020_16637_MOESM10_ESM.xlsx]

## Sheet: Figure 1c
		mi-1 (Fertility rate)						mi-2 (Fertility rate)
		LD			SD			LD			SD
		NB	aa		NB	aa		NB	aa		NB	aa
		94	77		96	16		88	25		82	0
		94	66		92	13		95	4		76	0
		93	62		98	5		95	0		87	0
		97	70			19		98	21		93	0
						2		92	40		80	0
						1			9		95	0
						6			29		98	0
						12						0
						2						0
												0
												0
												0
												0
												6
												1
												2
												0
												1
												0
	Average	94.5	68.75		95.3333	8.44444		93.6	18.2857		87.2857	0.526316
	SD	1.73205	6.39661		3.05505	6.69162		3.78153	14.5111		8.32094	1.42861
		SD						LD
		NB vs mi1						WT	mi-2
		> A<-c(96, 92, 98)						A<-c(88, 95, 95, 98, 92)
		> B<-c(16, 13, 5, 19, 2, 1, 6, 12, 2)						B<-c(25, 4, 0, 21, 40, 9, 29)
		> t.test(x=A, y=B, conf.level=0.95, var.equal=TRUE)						t.test(x=A, y=B, conf.level=0.95, var.equal=TRUE)
		t = 21.23, df = 10, p-value = 1.197e-09						t = 11.193, df = 10, p-value = 5.609e-07
		LD						SD
								WT	mi-2
		> A<-c(94, 94, 93, 97)						A<-c(82, 76, 87, 93, 80, 95, 98)
		> B<-c(77, 66, 62, 70)						B<-c(0, 0, 0, 0, 0, 0, 0, 0, 0, 0, 0, 0, 6, 1, 0, 2, 0, 1, 0, 0 )
		> t.test(x=A, y=B, conf.level=0.95, var.equal=TRUE)						t.test(x=A, y=B, conf.level=0.95, var.equal=TRUE)
		t = 7.7713, df = 6, p-value = 0.0002389						t = 46.454, df = 25, p-value < 2.2e-16
		LD vs SD (mi-1)						LD vs SD
		A<-c(77, 66, 62, 70)						> A<-c(25, 4, 0, 21, 40, 9, 29)
		B<-c(16, 13, 5, 19, 2, 1, 6, 12, 2)						> B<-c(0, 0, 0, 0, 0, 0, 0, 0, 0, 0, 0, 0, 6, 1, 0, 2, 0, 1, 0, 0 )
		t.test(x=A, y=B, conf.level=0.95, var.equal=TRUE)						> t.test(x=A, y=B, conf.level=0.95, var.equal=TRUE)
		t = 15.177, df = 11, p-value = 1.008e-08						t = 5.6154, df = 25, p-value = 7.655e-06

## Sheet: Figure 2a
	WT(NB)			mi-1			mi-2
	flower size	anther size	numbers	flower size	anther size	numbers	flower size	anther size	numbers
	2			2.1	0.4	6	2.2	0.4	2
	2.1			2.1	0.5	5	2.5	0.4	2
	2.2	0.4	6	2.1	0.6	1	2.8	0.4	2
	2.2	0.5	6	2.3			2.9	0.4	1
	2.4			2.5	0.4	13	3	0.4	2
	2.5	0.5	6	2.5	0.5	9	3	0.5	2
	2.5	0.6	6	2.6			3.1	0.4	2
	2.6			2.7			3.1	0.5	4
	2.7			2.8			3.1	0.6	1
	2.8			2.9	0.4	10	3.2	0.4	3
	2.9	0.4	12	3	0.4	6	3.2	0.5	2
	2.9	0.6	6	3.2	0.4	6	3.2	0.6	1
	3	0.5	6	3.2	0.5	15	3.3	0.5	2
	3	0.6	6	3.2	0.6	6	3.4	0.5	1
	3.1	0.5	12	3.4			3.5	0.4	2
	3.3	0.5	21	3.5	0.5	6	3.5	0.5	5
	3.3	0.6	15	3.6			3.5	0.6	2
	3.3	0.7	6	3.8	0.4	3	3.5	0.7	1
	3.5	0.6	18	3.8	0.5	27	3.7	0.6	1
	3.5	0.7	6	3.8	0.6	24	3.8	0.4	1
	3.9	0.5	3	3.8	0.7	4	3.8	0.5	5
	3.9	0.6	30	4.2	0.5	10	3.8	0.6	3
	3.9	0.7	18	4.2	0.6	32	3.9	0.4	2
	3.9	0.8	9	4.2	0.7	20	3.9	0.5	4
	4.2	0.7	27	4.2	0.8	14	3.9	0.6	2
	4.2	0.8	9	4.6	0.5	6	4	0.4	3
	4.5	0.6	3	4.6	0.6	19	4	0.6	6
	4.5	0.7	6	4.6	0.7	6	4	0.7	2
	4.5	0.8	27	4.6	0.8	8	4.1	0.5	5
	4.5	0.9	15	5	0.5	5		0.6	2
	4.5	1	12	5	0.6	15		0.7	1
	4.8	0.8	27	5	0.7	40		0.8	1
	4.8	0.9	13	5	0.8	16	4.2	0.7	1
	4.8	1	6	5.3	0.7	6	4.5	0.5	2
	5.1	0.7	6	5.5	0.6	5		0.6	2
	5.1	0.8	43	5.5	0.7	10		0.7	1
	5.1	0.9	45	5.5	0.8	13	4.7	0.7	1
	5.1	1	33	5.7			4.8	0.7	6
	5.4	0.9	6	5.8	0.7	2		0.8	2
	5.5	0.8	6	5.8	0.8	4	4.9	0.4	1
	5.5	0.9	27	6	0.7	6		0.6	4
	5.5	1	9	6.1				0.7	4
	5.9	0.8	6	6.2	0.7	6		0.8	2
	5.9	0.9	15	6.3			5	0.5	2
	5.9	1	9	6.4	0.7	6		0.6	2
	6.2	0.8	3	6.4	0.8	6		0.7	5
	6.2	0.9	6	6.6				0.8	4
	6.2	1	1	6.7			5.1	0.6	1
	6.4			6.9	0.7	4		0.7	1
	6.5			6.9	0.8	2		0.8	3
	6.6			6.9	0.9	5	5.2	0.6	1
	6.7							0.7	2
	6.8							0.8	1
	7	1	6					0.9	1
	7	1.1	6				5.3	0.9	1
							5.5	0.7	1
								0.8	2
								0.9	1
							5.8	0.7	2
								0.8	2
							5.9	0.8	1
								0.9	1
							6	0.8	1
								0.9	1
							6.1	0.7	1
								0.8	1
								0.9	1
								1	3
							6.2	1	1
							6.5	0.8	1
							6.8	1	1
							6.9	1	1
							7	1	4
							7.1	0.9	1
							7.1	1	1
							7.5	0.8	1

## Sheet: Figure 4a
		WT	mi-1	mi-2
	18nt	2.15925	2.5148	3.84929
	19nt	4.011	4.34072	5.89513
	20nt	5.82146	5.97007	7.15345
	21nt	51.8467	44.2269	36.177
	22nt	4.31889	5.18198	6.05551
	23nt	4.21059	5.21636	6.25651
	24nt	22.7543	27.7413	25.1744
	25nt	1.65208	1.80485	2.93735
	26nt	1.17462	1.14611	2.34652
	27nt	1.08032	1.01479	2.18271
	28nt	0.97075	0.842179	1.97217

## Sheet: Figure 4b
		WT					mi-1					mi-2
			1s_NB	2s_NB	Average			mi-1_1	mi-1_2	Average			mi-2_1	mi-2_2	Average
		21PHAS_A	2374093	3642396	3.00824e+06		21PHAS_A	1324890	1349409	1.33715e+06		21PHAS_A	1338098	574782	956440
		24PHAS_A	586347	803701	695024		24PHAS_A	360251	464818	412534		24PHAS_A	397159	187425	292292
		repeat	1314896	2652352	1983624		repeat	1006497	1435811	1221154		repeat	1722037	1285535	1503786
		miRNA	88627	132194	110410		miRNA	52170	74751	63460.5		miRNA	59218	28380	43799
		Others	1375878	2392955	1.88442e+06		Others	1036622	1066166	1051394		Others	1157844	585261	871552
		total	5739841	9623598	7.68172e+06		total	3780430	4390955	4.08569e+06		total	4674356	2661383	3.66787e+06
			WT	rate (%)				mi-1	rate (%)				mi-2	rate (%)
		21PHAS_A	3.00824e+06	39.1611			21PHAS_A	1.33715e+06	32.7276			21PHAS_A	956440	26.0762
		24PHAS_A	695024	9.04777			24PHAS_A	412534	10.0971			24PHAS_A	292292	7.96899
		repeat	1983624	25.8227			repeat	1221154	29.8885			repeat	1503786	40.9989
		miRNA	110410	1.43731			miRNA	63460.5	1.55324			miRNA	43799	1.19413
		Others	1.88442e+06	24.5312			Others	1051394	25.7336			Others	871552	23.7618
		total	7.68172e+06				total	4.08569e+06				total	3.66787e+06

## Sheet: Figure 4de
PHAS324					PHAS1586
	WT	mi-1	mi-2			WT	mi-1	mi-2
PHAS324/Ubq 1	0.00805045	0.156118	0.0633553		PHAS1586/Ubq 1	0.00687336	0.0983522	0.0370451
PHAS324/Ubq 2	0.0241638	0.153014	0.167681		PHAS1586/Ubq 2	0.00827279	0.114894	0.0797423
PHAS324/Ubq 3	0.0167447	0.111127	0.160793		PHAS1586/Ubq 3	0.00885797	0.0555637	0.0719418
PHAS324/Ubq 4	N.D.	0.135387	0.0629654		PHAS1586/Ubq 4	N.D.	0.084159	0.0508783
Average	0.0163197	0.138912	0.113699		Average	0.00800137	0.0882423	0.0599019
STDEV	0.00806509	0.0206504	0.0584244		STDEV	0.00101976	0.0251469	0.0195146
N>3 or 4					N>3 or 4
t-test
A<-c(0.008050447,0.024163811,0.016744722)					A<-c(0.006873358,0.00827279,0.008857965)
B<-c(0.156118401,0.153013662, 0.111127487,0.135387177)					B<-c(0.098352151,0.114894187,0.055563744,0.084159034)
t.test(x=A, y=B, conf.level=0.95, var.equal=TRUE)					t.test(x=A, y=B, conf.level=0.95, var.equal=TRUE)
t = -9.5603, df = 5, p-value = 0.000212					t = -5.3906, df = 5, p-value = 0.002965
A<-c(0.008050447,0.024163811,0.016744722)					A<-c(0.006873358,0.00827279,0.008857965)
B<-c(0.063355297, 0.167680744, 0.160792815, 0.062965351)					B<-c(0.037045109,0.079742305,0.071941778,0.050878324)
t.test(x=A, y=B, conf.level=0.95, var.equal=TRUE)					t.test(x=A, y=B, conf.level=0.95, var.equal=TRUE)
t = -2.7996, df = 5, p-value = 0.03801					t = -4.4914, df = 5, p-value = 0.00645

## Sheet: Figure 5bdf
	MEL1-phasiRNAs (germ cell specific phasiRNAs)
		1	2	3	4	5	6	7	8	9	10	11	12	13	14	15	16	17	18	19	20	21
	A	0.0107946	0.346327	0.369115	0.232984	0.270165	0.306447	0.246777	0.254873	0.249175	0.268066	0.267766	0.243778	0.250675	0.293553	0.217091	0.277661	0.290555	0.266867	0.0701649	0.29955	0.252474
	C	0.905547	0.16042	0.0992504	0.248876	0.232984	0.198501	0.212594	0.212894	0.231484	0.221289	0.244678	0.225787	0.238981	0.171214	0.248576	0.241679	0.226987	0.218291	0.405397	0.161319	0.202099
	G	0.0146927	0.169115	0.246477	0.270165	0.245577	0.192504	0.247976	0.241979	0.22039	0.237181	0.2	0.254273	0.286957	0.150525	0.271964	0.21979	0.215892	0.258171	0.344828	0.236582	0.316042
	U	0.0689655	0.324138	0.285157	0.247976	0.251274	0.302549	0.292654	0.290255	0.298951	0.273463	0.287556	0.276162	0.223388	0.384708	0.262369	0.26087	0.266567	0.256672	0.17961	0.302549	0.229385
	Anther wall-phasiRNAs from 320 miR2118-dependent phasiRNAs clusters
		1	2	3	4	5	6	7	8	9	10	11	12	13	14	15	16	17	18	19	20	21
	A	0.163303	0.215902	0.223242	0.199388	0.211009	0.231193	0.225076	0.191437	0.220795	0.225076	0.220795	0.228746	0.215291	0.223853	0.208563	0.219572	0.227523	0.215291	0.111927	0.1737	0.175535
	C	0.277064	0.208563	0.155352	0.192661	0.207339	0.201223	0.177982	0.226911	0.199388	0.191437	0.185933	0.182263	0.233028	0.192661	0.203058	0.219572	0.212844	0.229358	0.257492	0.214679	0.174312
	G	0.152294	0.21896	0.277064	0.281957	0.278287	0.24526	0.253211	0.281346	0.253211	0.26789	0.258716	0.269113	0.272783	0.231193	0.258104	0.253211	0.233028	0.234862	0.311315	0.231804	0.231193
	U	0.407339	0.356575	0.344343	0.325994	0.303364	0.322324	0.343731	0.300306	0.326606	0.315596	0.334557	0.319878	0.278899	0.352294	0.330275	0.307645	0.326606	0.320489	0.319266	0.379817	0.41896
	Anther pahsiRNAs of 1345 anther clusters
		1	2	3	4	5	6	7	8	9	10	11	12	13	14	15	16	17	18	19	20	21
	A	0.156546	0.231183	0.232342	0.204512	0.225069	0.227282	0.211153	0.204301	0.215581	0.216213	0.225596	0.223066	0.223171	0.238035	0.213156	0.211575	0.230761	0.196922	0.106262	0.178368	0.188172
	C	0.349884	0.189964	0.165823	0.214	0.213789	0.191335	0.198187	0.200822	0.197238	0.20662	0.199979	0.204301	0.216213	0.184377	0.208518	0.222328	0.222749	0.229707	0.255429	0.210732	0.200295
	G	0.162345	0.232342	0.276829	0.275142	0.262176	0.248893	0.26207	0.28094	0.264917	0.272929	0.267236	0.262387	0.27704	0.232764	0.266287	0.2607	0.228547	0.247206	0.367911	0.2393	0.235716
	U	0.331225	0.346511	0.325005	0.306346	0.298967	0.33249	0.32859	0.313936	0.322264	0.304238	0.30719	0.310247	0.283576	0.344824	0.312039	0.305397	0.317942	0.326165	0.270398	0.3716	0.375817

## Sheet: Figure 6ab
Accession	Abundance Ratio (log2): (0p5, mi-1) / (0p5, WT)	Abundance Ratio (log2): (0p5, mi-2) / (0p5, WT)	Abundance Ratio P-Value: (0p5, mi-1) / (0p5, WT)	Abundance Ratio P-Value: (0p5, mi-2) / (0p5, WT)
B7EPZ7	0.13	0.61	0.748778	0.0141644
Q10RE5	0.02	-0.06	0.918391	0.576687
Q8H3I7	0.1	-0.11	0.563554	0.400416
Q10KY5	0.05	-0.22	0.749415	0.14681
Q9FTH0	-0.2	0.07	0.398455	0.874359
Q6Z965	0.02	0.2	0.897976	0.397281
Q10M57	0.07	0	0.672611	0.803498
Q84J55	-0.27	0.06	0.181117	0.950702
Q7XTE8	-0.02	0.09	0.977981	0.805746
Q6ZKC0	0.03	-0.07	0.815031	0.524287
Q2R2W2	0.12	0.53	0.488121	0.00848209
Q6EUP4	-0.17	0.13	0.477974	0.654765
Q06967	0.12	0.19	0.507281	0.41961
Q5QNB8	-0.01	-0.31	0.924525	0.0576959
Q84J50	-1.61	-1.75	0.00722808	4.54332e-11
Q7XXS2	0	-0.06	0.971238	0.572241
Q84Q77	-0.62	-1.2	0.045737	2.07336e-09
Q5VRY1	-0.09	-0.37	0.684736	0.0241992
Q6ZHG2	-0.23	0.05	0.546938	0.954283
Q8W250	-0.16	0.03	0.58804	0.884817
Q6K5F4	0.16	0.01	0.582671	0.858535
Q10LY9
Q6Z7V2	-0.19	-1.33	0.85823	0.000304446
Q67X83	0.12	0.02	0.47954	0.88565
Q8W422	-0.09	-0.17	0.694627	0.238739
Q6Z921	0	-0.02	0.994918	0.743232
Q9AUW0	0.16	-0.17	0.39888	0.254395
Q6Z2Z3	-0.37	-0.06	0.0612752	0.568798
B9FQQ6	-0.2	-0.1	0.373596	0.436112
Q6K2Q1	-0.15	0.26	0.844588	0.51997
Q8W425	0.09	0.06	0.576623	0.95054
O82143	0.03	0.06	0.838054	0.940068
Q9SDD1	-1.67	-0.24	1.48294e-05	0.165421
Q8W423	-0.18	-0.11	0.413644	0.405226
Q9FXT8	-0.38	-0.01	0.0660587	0.750463
Q7GCH3	0.07	0.15	0.657381	0.562448
P46466	-0.05	-0.07	0.857318	0.526832
P46465	-0.22	-0.02	0.31717	0.735242
P0DKJ9	0.02	0	0.862906	0.812659
Q69Q88	0.02	-0.14	0.994261	0.319902
Q5N8G1	-0.44	-0.17	0.525716	0.446976
Q6ER94	-0.21	-0.03	0.297822	0.703171
Q0IPE5	0.17	0.08	0.380141	0.848331
Q0JMH0	-0.09	0.17	0.677262	0.480114
Q2RAP8	-0.08	0.17	0.73157	0.486197
Q2QM69	-0.83	-0.2	0.0111645	0.198637
Q2QT85	-0.53	0.14	0.277732	0.770907
Q2QWT4	-0.25	-0.18	0.244239	0.218451
Q6ASW3	-0.19	0.04	0.394071	0.959361
Q10RJ0	0.29	0.17	0.465934	0.669724
Q6ZBH5	0.07	-0.05	0.828889	0.620985
Q64MA9	-0.02	0.06	0.874	0.929217
Q6H6I1	0.06	0.15	0.710225	0.54996
A0A0P0W1E6	-0.24	0.01	0.260723	0.863796
Q94LR9	0.02	0.05	0.868641	0.964649
Q84P96	0.03	0.04	0.859712	0.972788
Q69YA2	-0.26	0.04	0.186707	0.986686
A0A0N7KLH2	-0.76	0.05	0.00291584	0.974892
P0DKK9	0.01	-0.17	0.92669	0.23767
Q6ZLP8	0.04	-0.35	0.800939	0.0321749
Q8H2J8	0.05	-0.24	0.806944	0.116617
Q69UI2	0.72	0.33	0.00125629	0.115891
Q69UI1	-0.05	0.14	0.832824	0.595497
Q7XSA6	-0.19	-0.03	0.341593	0.696182
P31674	-0.6	-0.07	0.00208389	0.539492
Q0IQF7	-0.35	-0.1	0.0775607	0.423879
Q8H7V0	-0.14	-0.31	0.692722	0.113489
Q7XEQ3	-0.14	-0.08	0.512957	0.515229
Q8H590	-0.04	-0.04	0.891925	0.628011
P40978	0.13	-0.16	0.468496	0.269592
Q84M35	-0.29	-0.02	0.149766	0.733962
P35686	0.03	-0.4	0.841002	0.016033
Q10P27	-0.1	-0.2	0.659866	0.181714
Q8LNL2	-0.06	-0.16	0.81658	0.272309
P35687	-0.09	-0.08	0.661974	0.510794
Q8L4F2	-0.23	0	0.254714	0.81382
Q8W0C2	-0.14	-0.03	0.54854	0.694691
Q6H541	-0.18	-0.11	0.382208	0.395348
Q53QG2	-0.28	-0.18	0.196121	0.226773
Q0DHB9	-0.21	-0.04	0.287739	0.632144
P49216	-0.93	0.09	0.0106093	0.92496
A0A0P0WA00	-0.36	-0.29	0.091295	0.070936
Q7XZX4	-0.21	-0.2	0.285977	0.181829
Q75G91	-0.52	0.02	0.0073831	0.909797
Q6K853	0.01	-0.06	0.896835	0.568841
Q0INR5	-0.92	0.47	0.0424394	0.172493
P49397	-0.11	-0.07	0.585349	0.533313
Q5ZBX1	-0.11	-0.07	0.599447	0.516748
Q0DIR7	-0.01	-0.05	0.994677	0.604362
Q2R4A1	-0.4	-0.13	0.0404641	0.350899
Q75LR5	-0.07	0.02	0.783774	0.908017
Q8LH97	-0.04	-0.06	0.889635	0.57805
Q10MS5	-0.35	-0.12	0.0725112	0.365709
Q8LJU5	-0.52	0.05	0.00707456	0.958514
Q0JDZ7	0.2	-0.06	0.267516	0.576139
P49199	0.03	0.02	0.817609	0.911888
Q8H3I3	-0.95	-0.24	0.000118176	0.116998
Q10QU9	-0.24	0	0.23929	0.826536
Q69Q02	-0.2	0.3	0.591466	0.312378
Q0DV32	0.56	0.65	0.115736	0.00270453
Q10S72	-0.02	-0.42	0.89952	0.0215809
Q7XXL2	-0.03	0.47		0.281831
Q6K8J4	-0.64	-0.23	0.00805261	0.13232
Q6AVG6	0.08	-0.27	0.608543	0.0881232
Q8W0C5	0.16	0	0.688039	0.766754
Q6Z6H0	0	0.11	0.959977	0.730108
O22386	0	-0.46	0.976192	0.00641293
Q0D564	0.56	0.12	0.180705	0.823062
Q2QLY5	0.19	0.19	0.297815	0.438742
Q2QLY4	-0.13	0.03	0.548454	0.944504
Q5NBD6	-0.48	-0.01	0.773963	0.868706
Q7XUK6	-0.49	0.07	0.0272863	0.876756
Q2QU06	0.12	-0.2	0.486432	0.188432
Q6ZFJ9	0.17	-0.17	0.338817	0.246281
Q8H903	0.09	-0.07	0.608093	0.530165
P41095	-0.26	0	0.185645	0.811562
Q2RAW0	-0.21	-0.57	0.562539	0.00640291
Q2QY46	-0.14	0.01	0.522729	0.841549
P56724	-0.06	-0.2	0.798844	0.175979
Q0ITS8	-0.1	-0.23	0.661724	0.137369
Q0DKF0	-0.12	-0.04	0.571441	0.644393
B7F845	-0.17	-0.03	0.391493	0.6682
Q7XJB4	0.15	-0.05	0.387693	0.618392
Q9LWS2	0.06	0.01	0.729683	0.837881
Q75J18	-0.08	-0.08	0.72744	0.491346
Q10LN7	-0.2	0.02	0.379779	0.882866
Q6AUF5	-0.11	-0.23	0.63224	0.13783
Q943F3	-0.27	-0.03	0.182037	0.696351
Q2QNF3	-0.03	0.03	0.934715	0.931878
Q762A6	-0.04	-0.09	0.887924	0.459885
Q2QXN5	0.1	0.02	0.564087	0.893382
Q6K4T1	-0.11	-0.03	0.618222	0.696587
Q7XC31	-0.01	-0.08	0.973122	0.497849
Q84MQ4	0.15	-0.06	0.410258	0.564379
P35684	-0.01	-0.08	0.988206	0.491277
Q53JG0	-0.1	-0.14	0.678672	0.31522
Q9SDG6	-0.12	-0.25	0.552993	0.108457
Q6L510	0.27	0.05	0.13513	0.956858
P0DKK1	0.15	-0.17	0.404557	0.237993
Q8GVY2	-0.17	-0.23	0.393466	0.141534
P51426	0.05	-0.1	0.762913	0.426089
Q8L4L4	0.18	0.12	0.32316	0.67804
Q6YY64	0.01	-0.01	0.894058	0.764608
Q7XR19	-0.19	-0.09	0.351093	0.478137
P35685	-0.18	-0.14	0.373248	0.306397
P49210	-0.52	-0.04	0.00764942	0.6471
Q8H478	-0.18	0.03	0.610276	0.871908
Q10MV5	-0.15	-0.04	0.598474	0.633572
Q9LI00	-0.34	0.28	0.0807139	0.202815
Q2R480	-0.33	0.17	0.146775	0.499543
Q2QV45	0.08	-0.36	0.618456	0.0279238
Q9AQZ5	-0.16	0.04	0.43974	0.961666
Q943K7	-0.21	-0.16	0.284807	0.263339
Q10SR3	0.24	0.1	0.221341	0.778333
Q10NA9	0.06	-0.08	0.687393	0.515944
Q5Z9N8	-0.14	0.06	0.487634	0.937773
Q8S694	-0.19	-0.06	0.381293	0.581199
Q941V2	1.28	0.52	0.008049	0.100835
Q7XBY6	0.02	0.16	0.876569	0.538241
Q6K2E8	-0.36	0.01	0.132484	0.846937
Q8S6N5	-0.4	0.11	0.0747913	0.730222
B9FK36	-0.28	0.2	0.161591	0.412673
Q6H798	-0.27	0.05	0.238044	0.988316
Q5ZDJ3	0.05	0.01	0.765049	0.839144
Q6YPG2	-0.09	-0.05	0.714878	0.623605
Q654L9	0.12	0.01	0.64666	0.869905
Q7XAL3	-0.08	-0.02	0.710187	0.706256
Q5VS74	0.05	0.33	0.901076	0.124207
Q6YSF3	0.09	0.24	0.720186	0.281154
Q7Y180	0.24	-0.14	0.193186	0.327051
Q7XIG8	0.17	0.25	0.497416	0.269977
Q10S34	-0.13	0.15	0.536449	0.56531
Q2QXL3	-0.12	0.13	0.574185	0.631766
Q10DV7	-0.13	0.17	0.519161	0.491278
Q10AZ4	-0.4	0.34	0.0547128	0.114036
P0C540	-0.4	-0.42	0.282806	0.0269255
Q67G20	-0.32	-0.02	0.193216	0.734364
Q9AY76	-0.1	-0.1	0.651756	0.424241
Q84TB3	-0.15	-0.02	0.462558	0.723024
Q6ZJW9	0.01	0.18	0.865698	0.456172
A3ANB5	0.09	0.08	0.631129	0.8566
Q0IZZ4	-0.18	-0.02	0.387437	0.746217
Q10LF1	0.44	0.07	0.0738091	0.896514
Q2R3H6	-0.06	-0.61	0.79852	0.000738228
Q6ZJI9	0.21	-0.01	0.255312	0.769922
Q8GVH7	-0.52	0.1	0.106484	0.84682
Q9LGQ6	-0.16	0.29	0.509838	0.184918
Q0J7E4	-0.36	-0.48	0.150196	0.00414881
Q0J0M2	0.01	-0.12	0.987821	0.384362
Q0IXP9	-0.22	-0.07	0.357239	0.541066
Q6K9X9	-0.35	0.32	0.635898	0.440745
Q69MT1	-0.09	-1.14	0.804037	7.83205e-07
Q84SC3	0.46	0.17	0.0158296	0.499523
Q75LJ4	0.22	0.21	0.385529	0.381116
Q8H631	-0.34	0.12	0.101824	0.686819
Q5Z6P5	-0.27	-0.16	0.414235	0.302705
Q9AUZ3	-0.14	0.05	0.545935	0.991803
Q2QMV8	-0.2	0.02	0.359453	0.913871
A0A0P0Y1Y5	-0.16	-0.03	0.421153	0.680165
Q08479	-0.06	-0.24	0.752715	0.12153
Q08480	-0.04	-0.25	0.892307	0.110472
Q10MD1	-0.28	0.13	0.224951	0.624798
Q10R17	-0.07	0.05	0.824058	0.971139
Q10DR8	-0.17	0.02	0.467006	0.893126
Q6ZL22	0.3	-0.13	0.33729	0.347349
P31691	-1.21	-0.16	1.80939e-06	0.27117
Q10Q61	0.03	0.38	0.959491	0.129484
Q7F270	-1.31	0.51	0.00115848	0.0565414
P51823	-0.48	0.18	0.0532599	0.477209
Q8L4D3	0.45	-0.48	0.324604	0.0494527
Q10R45	-1.03	0.49	0.000775742	0.0151902
Q10A14	-0.03	0.1	0.938184	0.753443
Q2R8Z5	-0.19	0.23	0.353352	0.31624
Q0ITW7
Q0DWH1	-0.04	-0.06	0.898617	0.583128
Q9FRX7	-0.09	0.38	0.683779	0.0705562
Q69P84	-0.25	0.31	0.272429	0.153022
Q7XR89	-0.2	0.72	0.845836	0.0269827
C00056	-0.78	0.39
Q69JW7	0.36	-0.58
A0A0P0WB27	-0.77	2.52		2.82271e-10
Q33AZ5	-0.21	0.08	0.381666	0.843077
Q7XZV4	-0.12	-0.33	0.592198	0.0484129
Q75KD7	0.21	0.34	0.376781	0.106938
A0A0P0W399	-0.18	0.08	0.380301	0.843339
Q8LQ33	0.12	0.06	0.791646	0.97539
Q7XIV4	0.7	0.61	0.0236366	0.00333436
Q9FXT4	0.06	0.24	0.838576	0.29707
Q2R3E0	-0.16	0.06	0.465589	0.919534
Q651K5	-0.36	0.04	0.134666	0.987969
Q84VE3	0.05	-0.23	0.724051	0.132518
Q2QRA2	-0.68	0.87	0.0668772	0.000118559
Q6I5V5	0.45	-1.22	0.265627	2.17235e-05
Q0JCE5	-0.56	0.1	0.204091	0.894956
Q2QLR3	-0.04	0	0.81413	0.797152
Q7XPR2	-0.15	0.09	0.514097	0.799277
Q6Z6L4	-0.23	0.12	0.242927	0.668179
Q0J5V5	-0.26	0.18	0.28022	0.46757
Q67UZ0	0	0.06	0.939094	0.947259
Q2RAL6	-0.93	1.08	0.349229	0.0043693
Q2R2L5	-0.32	0.4	0.186462	0.0520355
Q10MK9	-0.11	0.2	0.576752	0.396916
Q7XQ97	-0.39	-0.18	0.0993472	0.2153
Q851Y1	0.24	-0.37	0.410197	0.0249773
Q7X6P5	0.36	0.03	0.104608	0.922466
Q6Z6A7	0.12	0.17	0.637513	0.50554
Q67VZ1	0.06	0.14	0.717065	0.619602
Q6H450	-0.07	0.37	0.714979	0.0808489
Q10SD6	-0.35	0.08	0.141834	0.864952
Q94GF1	0.1	-0.38	0.759542	0.0204814
Q9XJ29	0.28	-0.1	0.24371	0.42723
Q7XUS2	-0.15	-0.35	0.530431	0.031636
Q10CG6	-0.29	-0.05	0.502844	0.67033
Q5WAB3	0.15	0.59	0.744045	0.0380172
Q6Z6S1	-0.05	0.07	0.850107	0.884457
Q7XDZ9	0.39	0.42	0.384723	0.188426
Q10N88	0.28	-0.03	0.479955	0.671667
Q69QY4	-0.02	0.09	0.918148	0.826704
Q7X7N2	-0.27	0.25	0.209863	0.259793
Q10N79	-0.21	0.05	0.373286	0.965552
A0A024FLK4	-0.39	0.23	0.122423	0.319899
Q2QVC1	-0.05	0.3	0.901283	0.162459
Q688J5	0.17	-0.2	0.733585	0.334538
Q852A6	0.16	-0.14	0.389482	0.322016
Q10N17	-0.14	-0.03	0.545946	0.68541
Q650V6	-0.07	0.07	0.880603	0.990722
Q10MX3	-0.21	-0.78	0.764996	0.0113731
Q43011	0.02	0.31	0.994704	0.147107
Q0JJ47	-0.05	0.19	0.890532	0.445588
Q6EUS6	-0.01	-0.01	0.967932	0.767625
Q6KAJ2	-0.1	-0.01	0.622902	0.786457
Q9LD61	-0.01	0.14	0.95901	0.591926
Q69LG7	-0.3	0.11	0.683277	0.888831
Q93Y73	-0.13	0.05	0.529181	0.975298
Q42456	-0.56	0.24	0.0148754	0.29097
Q0DLR8	-1.01	0.21	0.256199	0.679082
Q2QVB4	0.15	0.17	0.430461	0.509582
Q6F4N5	0.08	0.58	0.597768	0.00360855
A1A6F0	-0.49	0.13	0.0297118	0.630227
Q10S55	-0.25	-0.03	0.299078	0.689961
Q7G3Y4	-0.44	-0.18	0.0497078	0.215682
P0C2Z6	0.07	-0.23	0.89353	0.270803
P0C522	-0.35	-0.1	0.0758998	0.437986
Q0JKB4	0.11	0.07	0.75761	0.941501
P12085	-0.4	-0.31	0.128857	0.0589075
Q01859	-0.38	0.06	0.0546973	0.93503
Q7XXS0	0.01	-0.41	0.864577	0.0144117
Q5Z904	0.05	0.1	0.887153	0.772861
Q2QZ86	-0.52	-0.02	0.0126166	0.741421
Q2QNG7	-0.56	0.06	0.0250146	0.928841
Q93VT8	-0.17	0.09	0.40156	0.799656
Q65X97	0.12	0.14	0.485613	0.58916
Q0J1S6	-0.23	0.15	0.463944	0.64155
Q5SNH5	0.22	0.08	0.573869	0.941316
Q0JNQ7	1.14	0.42	0.00275569	0.117286
Q0JMF9	-0.52	0.17	0.137131	0.609556
Q6H7I9	-0.11	0.08	0.65083	0.827105
Q50LH5	-0.07	0.16	0.810836	0.52646
Q0JBL5	-0.4	-0.1	0.133362	0.441467
Q7F1M0	0.29	-1	0.57921	0.00122692
Q75IP6	-0.03	-0.07	0.934321	0.610431
Q10LW5	-0.06	-0.26	0.818289	0.118767
Q0DHL4	0.1	0.44	0.843883	0.181406
Q8LRF5	-0.24	-0.08	0.740306	0.643916
Q69RC4	0.32	0.04	0.385795	0.922162
Q6Z1D5	-0.18	-0.3	0.438908	0.0599596
B9G2A8	-0.02	0.04	0.922187	0.954151
Q338B1	0.34	0.41	0.186208	0.0469905
Q2QZU5	-0.34	-0.04	0.156672	0.645769
Q0D5G4	0.36	0.01	0.475415	0.851436
Q5N9K2	-0.08	-0.17	0.816595	0.288156
Q5JJP8	0.26	-0.13	0.493554	0.384094
Q0JDC5	-0.77	0.08	0.000192258	0.835386
Q0INM3	0.06	0.36	0.867624	0.0823305
Q6Z6K4
Q10RB4	-0.38	0.15	0.196429	0.598562
Q5Z7L0	-0.02	-0.33	0.942141	0.0986485
B7EDJ0	-0.03	0.43	0.837669	0.0344713
Q75I93	-0.11	0.44	0.584624	0.0314832
Q5JLX3	-0.34	0.22	0.134028	0.330507
Q65XA2	0	0.39	0.976513	0.151543
Q5WMR0	0.17	0.29	0.662784	0.260053
O24174	0	0.31	0.955572	0.143425
Q84LK3	0.04	0.07	0.790934	0.907344
Q69JI7	0.03	0.52	0.910149	0.123526
Q5N802	-0.27	-0.7	0.937237	0.0650887
Q84MN8	-0.35	-0.17	0.127566	0.252421
Q2QS11	-0.1	-0.12	0.637915	0.368121
Q2R481	-0.27	0.42	0.45934	0.115581
Q6H849	-0.26	0.17	0.411149	0.594361
Q7F1H3	0.55	0.69	0.035198	0.000445053
Q67VQ4	0.33	0.12	0.378355	0.806011
A5HEI2	0.64	0.73	0.242307	0.0278936
Q6AT43	0.15	0.1	0.626107	0.779744
Q8H430	-2.3	-2.92
Q6K624	0.02	0.46	0.95152	0.0245261
Q69IM3	0.57	-0.05	0.214376	0.708528
C00001	-0.81	0.29	0.0255952	0.194328
Q6EQN5	0.25	-0.37	0.174728	0.0257306
Q6AVM5	0.17	0.13	0.671405	0.734585
Q7X9A8	0.17	-0.13	0.647805	0.341408
Q2QXC3	0.25	0.05	0.338472	0.985734
Q8H7W2	-0.04	0.27	0.950113	0.453377
Q9XJ19	-0.4	0.66	0.257969	0.00782755
A2ZVI7	-0.13	0.07	0.671161	0.943388
Q53P85	0.24	0.29	0.378534	0.18967
Q2QX45	-1.73	0.02	7.10385e-06	0.833924
Q6F332	0.02	0.14	0.819482	0.600052
Q0JNL7	-0.64	0.8	0.0644196	0.000112735
Q7XV86	-0.31	0.07	0.110856	0.900075
Q9SLY8	0.14	0.03	0.432944	0.955979
Q7Y140	-0.17	0.26	0.472498	0.235564
B9EXM2	0.02	0.2	0.870926	0.40683
Q6YV23	0.16	0.21	0.392318	0.378618
Q8LQS5	0.14	-0.04	0.442513	0.632421
Q75HY2	0.04	0.47	0.885851	0.020565
Q5SMV5	-3.2	0.32	0.000444546	0.474172
Q0D6H5	-0.06	0.25	0.752484	0.274603
Q6K673	0	0.55	0.970138	0.0331393
Q8H386	0.15	-0.05	0.528709	0.620724
Q84RS4	0.4	-0.07	0.282268	0.522895
Q0D9C4	0.06	-0.01	0.723214	0.763619
Q10S82	1.14	-0.95
Q2R2Z2	-0.32	0.14	0.298106	0.682309
Q6YU01	0.39	0.52	0.468636	0.114305
Q5Z9Z1	-0.16	-0.21	0.500533	0.174707
Q6J657	-0.19	0.01	0.636203	0.807387
Q6ITC5	-0.15	-0.13	0.529908	0.333938
Q10RP0	0.11	0.07	0.517434	0.911175
Q10G26	-0.2	-0.01	0.50224	0.719345
Q6F2Y7	0.15	0.32	0.604765	0.136133
Q75GT3	-0.01	0.08	0.973988	0.867953
Q0E3C8	0.13	-0.17	0.654319	0.251334
Q7F9I1	-0.02	0.07	0.970748	0.885983
Q2QVG9	-0.02	0.02	0.932132	0.853388
Q53LY0	0.2	-0.47	0.622223	0.020966
Q0JB88
P0DO03	-0.04	0.17	0.816488	0.488125
Q10RW9	0.04	-0.1	0.787535	0.421392
Q69QD5	0	0.11	0.966367	0.726041
Q69Y99	0.02	-0.09	0.852077	0.470728
Q6ASR1	-0.17	0.01	0.391786	0.86368
Q7XXS3	-0.18	-0.09	0.438028	0.472713
Q10MU1	-0.01	-0.43	0.983975	0.0682753
Q53RK6	-0.51	0.21	0.0321699	0.355668
Q69RN2	-0.19	0.02	0.568007	0.838725
Q7XV11	0.17	-0.58	0.751673	0.0382809
Q7XC09	-0.11	-0.25	0.619809	0.106777
Q84PB4	-0.06	-0.54	0.834215	0.00732024
Q2QN58	0.02	-0.76	0.856973	1.28892e-05
Q5JN19	-0.05	0.18	0.835793	0.47622
Q6H819	-0.06	0.3	0.806911	0.165741
Q10NY1	0.02	0.02	0.963783	0.914247
Q7XHV1	0.09	0.34	0.664559	0.106487
Q6ZD63	-0.48	-0.04	0.15507	0.624621
Q656M9	0.7	0.1	0.0491989	0.847097
Q2QP88	0.18	-0.32	0.659289	0.133607
Q6ZHS4	-0.35	-0.06	0.109184	0.581715
Q0JA75	-0.47	0.26	0.0480957	0.236885
A0A0P0Y2X7	-1.26	-0.32	0.0285526	0.170616
Q6EUF8	0.16	0.2	0.467261	0.385861
Q7F8R1	-1.04	0.06	4.8373e-06	0.918904
Q2RBN7	-0.62	0.29	0.086067	0.264959
Q2QYW2	-0.57	0.23	0.0034178	0.306408
Q7XKE9	0.1	0.12	0.563037	0.671539
Q5Z402	0.2	0.18	0.392024	0.456578
Q84JJ2	-0.09	0.07	0.777327	0.984914
Q10P51	0.16	-0.06	0.455029	0.556079
Q6ZGV8	-0.35	-0.07	0.0996776	0.51799
Q9AUR8	0.05	0.34	0.77808	0.105086
Q9AUR7	-0.41	-0.15	0.1687	0.286443
Q0J3D9	-0.26	0.39	0.476872	0.104925
Q5VQ78	-0.08	0.31	0.728541	0.147774
Q53PC7	-0.04	0.17	0.893035	0.509487
Q6H8D5	-0.17	0.05	0.47645	0.968365
Q0DJA0	-0.25	0.24	0.274264	0.294739
Q0DJ99	-0.25	-0.14	0.289598	0.322379
P49661	0.18	0.06	0.684215	0.984639
Q9MAX6	-0.19	0.18	0.433216	0.467293
B7EEW9	-0.11	0.24	0.610813	0.28486
Q6Z382	-0.05	0.3	0.866771	0.172402
Q6Z844	0.2	0.12	0.480171	0.668823
Q5NA06	0.2	0.06	0.592274	0.989613
Q53JH6	0.34	-0.08	0.450039	0.581611
Q6YUR8	0.36	0.33	0.050185	0.122564
Q84UR8	0.45	0.05	0.0159304	0.990809
Q7XEU6	-0.07	-0.12	0.721143	0.367764
Q5Z7T4	-0.43	0	0.0735347	0.793223
Q7XI09	0.01	0.17	0.995753	0.493092
Q10SN3	-0.03	-0.05	0.888142	0.614168
Q10QG2	-0.12	0	0.61267	0.796111
Q7XTY9	0.11	-0.13	0.687867	0.356111
A3AWA4	0.02	-0.02	0.983747	0.688491
Q6AVK1	0.17	-0.04	0.503387	0.633797
Q8RYY0	-0.03	-0.46	0.83851	0.00652464
Q5N890	-0.62	-0.24	0.351058	0.316139
Q94H95	-0.17	-0.07	0.391795	0.545383
Q75I27	0.35	0.02	0.368168	0.850318
Q5ZC88	-0.18	-0.03	0.441562	0.689429
Q93VL5	-0.45	-0.43	0.0697672	0.00958056
Q9FWK4	-0.68	-0.4	0.00526029	0.0150325
Q6ZIF9	0.37	-0.41	0.230265	0.0178872
Q69S43
P29618	-0.48	-0.35	0.0608495	0.0328297
Q5JK68	0.05	0.32	0.937536	0.175944
Q336M2
Q5Z754	-0.28	-0.5	0.53072	0.0347283
Q7XUF4	-0.69	0.02	0.0765293	0.835542
Q6PS57	0.41	0.41	0.137823	0.0476104
Q6ZIX2	-0.63	0.42	0.00729526	0.0422552
Q7XCS3	0.22	0.36	0.437288	0.0909716
P09229	-0.03	0.07	0.836437
Q0JNR2	-0.09	-0.06	0.694817	0.554392
P20907	-0.51	2.55	0.388868	1e-17
Q10J94	0.07	0.57	0.896854	0.00815968
A0A0P0YDB6	-0.2	-0.05	0.314773	0.606617
Q5N761	-1.02	0.2	0.373053	0.740463
Q5JNB0	0.03	0.1	0.797978	0.783906
Q7XS58	0.96	0.4	0.0143651	0.190894
Q9XEA8	-0.2	-0.05	0.312078	0.591497
Q8S0I1	-0.81	-0.31	0.0908586	0.177149
Q6K680	0.03	0.05	0.81142	0.988762
P49100	-0.31	0.08	0.206879	0.865866
Q6ESZ6	0.2	-0.93	0.616715	1.7101e-05
Q0IUE3	-0.03	1.11	0.917922	9.37371e-06
Q84M34	-0.74	-0.56	0.0363968	0.00418352
Q0DI31	0.19	-0.08	0.294971	0.50222
Q9SXV0	0.1	-0.36	0.536896	0.0282433
P92683	-0.01	-0.33	0.997551	0.0414421
Q7XZW4	-0.81	-0.68	0.00775574	0.000175446
Q5WMY3	0.02	0.02	0.8814	0.907835
Q8RYZ1	-0.06	0.21	0.797984	0.358651
Q7XMP6	-0.27	0.2	0.178729	0.395649
Q6ZAA5	-0.04	0.28	0.888248	0.198117
Q2QXH6	-0.64	0.65	0.0956545	0.00826201
Q53PH9	-0.17	0.1	0.529786	0.819905
Q109G2	0.14	0.12	0.429335	0.693843
Q5VQL1	0.15	0.21	0.436541	0.35862
Q5JK84	-0.22	0.15	0.274963	0.555043
Q5QMN3	0.02	0.1	0.941334	0.764848
Q53RK8	0.1	0.19	0.690161	0.4267
Q10MH8	0.01	0.13	0.993555	0.655402
Q84T03	-0.51	0.03	0.0844471	0.907655
Q0DM51	-0.05	-0.32	0.782844	0.0510835
Q5N7W4	0.27	-0.02	0.324962	0.720901
Q0DBU5	-0.18	0.17	0.752106	0.73569
Q0E3X4	-0.02	-0.11	0.928658	0.399272
Q75HJ0	-0.2	-0.02	0.399997	0.734703
Q10RI7	0.11	0.09	0.552075	0.792963
Q5JKF2	0	0.12	0.99947	0.67176
Q84UQ1	0.25	0.56	0.393319	0.00548382
Q6YS30	1.61	1.85	0.00441176	1.39798e-10
Q0DB53	-0.11	0.08	0.627187	0.857778
Q6Z4K6	-0.33	0.12	0.127022	0.66926
Q2R1M8	-0.09	-0.27	0.67919	0.0909604
Q7XMK8	-0.07	0	0.821943	0.782873
Q6H7S2	0.22	0.23	0.602055	0.487093
Q0ILZ4	0.13	0.02	0.599415	0.91198
Q6K837	-0.41	0.06	0.163414	0.991438
Q67UK2	0.25	-0.37	0.593166	0.127695
Q6K209	-0.39	0.01	0.11701	0.870079
Q6ESR4	0.52	0.33	0.0502094	0.123278
Q6ZI86	-0.24	0.38	0.317527	0.0667734
O04226	-0.33	0.09	0.119239	0.80174
Q5Z8V9	-0.13	-0.12	0.594995	0.361492
Q10FF9	0.24	-0.12	0.181552	0.365237
Q0J7M1	0.96	1.58	0.0887216	3.20738e-07
Q2QNF7	0	-0.01	0.939963	0.756561
Q6ZKB1	-0.08	0.05	0.714103	0.955753
Q2QWU7	0.15	-0.01	0.41779	0.77393
Q9ASP4	0.05	0.02	0.758742	0.90289
Q94CN9	0.09	0.11	0.599596	0.732348
Q0JJD1	0.13	0.19	0.751994	0.503642
Q7XKC8	-0.39	0.12	0.260147	0.762496
Q6Z744	0.78	0.07	0.0469314	0.988606
Q6ETS8	-0.16	0	0.49884	0.802319
Q53LS8	0.6	0.46	0.36557
Q306J3	-0.35	0.55	0.161375	0.00633153
Q53NQ9	-1.78	0.28	0.00224849	0.415648
B1Q3J6	-0.61	0.06	0.0147598	0.941861
C0SQ89	-0.09	0.17	0.819535	0.630685
Q69MW7	0.36	0.27	0.0545472	0.212732
Q6L4S0	0.12	0.2	0.684479	0.405175
Q5NBJ3	-0.1	0.22	0.65048	0.34042
Q6F2U8	-0.43	0	0.146749	0.75492
Q0IWT4	0	0.23	0.970068	0.321784
O48653	-0.17	-0.84	0.677454	8.44742e-05
Q9LRE6	-0.21	0.12	0.383569	0.694971
Q5QNL2	0.07	0.31	0.872121	0.3133
Q2R482	-0.12	0.12	0.608166	0.700609
Q0DHC4	-0.16	0.05	0.499093	0.96396
Q5JKB0	-0.23	0.03	0.322295	0.920213
Q6KAJ4	-0.09	0.03	0.747174	0.95596
Q6F353	-0.1	0.05	0.690625	0.969163
Q2QNM1	-0.36	0.23	0.117569	0.310759
Q0DYE1	-0.01	0.49	0.909431	0.0207534
Q5VQJ9	0.08	0.24	0.812732	0.279041
Q0JIH6	0.74	-0.43	0.0886515	0.0770069
Q2QTX4	0.31	-0.07	0.280469	0.537618
Q6ZC68	1.03	-0.47	0.00894541	0.0683423
Q2QX42	-0.2	-0.13	0.431249	0.342569
Q69XV5	0.42	0.07	0.118398	0.923454
Q5JML8	0.46	0.24	0.0918072	0.300941
Q8LHG8	0.05	0.06	0.7424	0.946485
Q0E3V3	0.12	0.29	0.700443	0.191569
A0A0P0WFD3	-0.48	0.08	0.0530542	0.836654
Q10T38	0.21	-0.03	0.450309	0.665251
A0A0P0WI29	-0.2	0.4	0.492633	0.0660473
Q8GSD5	-0.15	-0.23	0.609103	0.159839
Q10NS2	0.06	0.03	0.885207	0.940303
Q94H83	0.03	-0.05	0.970305	0.589669
Q10S35	0.11	-0.07	0.808238	0.528234
Q84R00	0.32	0.06	0.237226	0.951945
Q5QMD6	0.66	0.06	0.0622351	0.976412
B9FHF3	0.58	1.1	0.304023	0.000527937
A0A0P0VG31	-0.01	0.11	0.997848	0.86967
Q6F3B0	-0.09	0.12	0.640541	0.681709
Q84PD0	0.13	0.18	0.603939	0.450027
Q53NM9	0.02	0.09	0.851349	0.804956
Q6ZLK0	-1.62	0.12	1.00722e-05	0.825604
Q7Y1H0	0.33	0.14	0.380372	0.710878
Q7XQR9	0.68	0.2	0.0847929	0.537887
Q6H5U8	0.12	1.08	0.769184	0.00198703
Q5N8Z0	0.07	-0.3	0.66303	0.0603631
Q6YW64	-0.17	-0.37	0.409086	0.0257143
Q0IV63	-0.05	0.07	0.79483	0.897481
Q655Y3	-0.65	-0.37	0.00326487	0.0241018
Q8LQM2	0.19	0.01	0.504364	0.838966
Q8W315	-0.07	0.06	0.791633	0.918488
Q7XBZ9	-0.06	-0.22	0.833097	0.235184
Q9SDK0	-0.01	-0.32	0.929569	0.0504106
Q6L4L4	0.07	0.18	0.846896	0.726083
Q7XU27	0.16	-0.57	0.752715	0.0278828
Q336R3	0.26	0.09	0.524154	0.900688
Q0DJH5	0.11	-0.3	0.714325	0.0613805
Q10S92	0.04	-0.11	0.939696	0.417109
Q2RAR8	-0.71	0.52	0.0168368	0.00942349
Q852G4	0.6	0.16	0.122213	0.720658
Q7XDE0	0	-0.08	0.996057	0.510926
Q75LJ3	0.06	0.33	0.899222	0.127553
Q7F9U3	-0.44	0.14	0.240573	0.746134
O64937	0.07	0	0.687533	0.809929
P29545	0.27	0.05	0.141159	0.975038
Q40680	0.16	0	0.382862	0.791811
Q40682	0.31	0.16	0.0938017	0.531989
Q9ZRI7	-0.1	-0.07	0.639111	0.545245
Q6YW46	-0.09	0	0.663398	0.806129
Q5Z627	-0.07	0.13	0.773129	0.661008
Q6H4L2	-0.24	0.05	0.225668	0.994827
Q9FE64	-0.17	-0.14	0.451396	0.328981
Q7XTK1	-0.28	-0.1	0.213063	0.425002
A0A0P0XFQ5	-0.05	0.07	0.876427	0.884596
Q2QP54	-0.65	-0.3	0.499705	0.305953
Q53KX3	-1.08	0.2	0.0700387	0.702811
Q6ZI53	0.08	-0.11	0.622992	0.39642
Q851Y8	0.06	0.11	0.721956	0.73552
Q7X7L3	0.37	0.4	0.357223	0.141133
Q84MP2	0.15	-0.85	0.782441	0.000340771
Q652F9	-0.58	0	0.437922	0.846455
Q8LQ92	-0.03	0.66	0.848657	0.000818891
Q6Z2J3	0.65	-0.46	0.252422	0.0929048
Q338D5	-0.41	0.33	0.209203	0.186171
Q5ZE24
Q10P35	-0.04	0.15	0.876467	0.553453
Q42971	-0.37	-0.08	0.061327	0.501031
Q6Z0I4	-0.02	0.26	0.964044	0.234151
Q6H5J0	0.12	0.46	0.602151	0.0256954
Q6ZK87	-0.3	0.11	0.215195	0.727676
Q84VG1	0.2	0.07	0.308016	0.872328
Q656F2	-0.07	-0.2	0.700089	0.188117
Q10MD5	0	-0.34	0.9568	0.0384703
Q8S3R7	0.47	-0.06	0.14317	0.543257
P35683	-0.29	0.12	0.144552	0.701769
Q6Z2Z4	-0.79	-0.21	0.0249997	0.166073
Q10I26	-0.44	0.05	0.067739	0.98342
Q75I90	-0.88	0.23	0.181806	0.630203
Q7Y1V2	-0.02	-0.09	0.993827	0.473705
Q10MT2	-0.29	0.04	0.185758	0.97206
Q10LV9	0.15	-0.06	0.389039	0.554256
Q2QME5	-0.06	0	0.788694	0.796677
Q5ZEN1	-0.16	-0.04	0.427151	0.637822
Q8S7Q0	-0.03	-0.01	0.901571	0.760673
Q84LG6	-0.29	0.03	0.154845	0.95469
Q688X1	0.02	-0.08	0.880534	0.502729
Q69W36	-0.32	-0.81	0.273415	2.40314e-05
Q8GVI0	-0.09	0.18	0.666507	0.460064
Q75M19	-0.55	0.01	0.0195552	0.830414
Q6K4P1	-0.03	-0.14	0.98204	0.308594
Q7XMI6	-0.3	-0.16	0.186641	0.262012
Q6YS69	-0.09	-0.07	0.677346	0.551487
Q60EF6	-0.14	-0.1	0.549839	0.422653
Q6Z730	0.2	-0.19	0.26606	0.197422
Q94HF1	0.14	-0.19	0.523558	0.208897
Q0DJU1	-0.32	-0.51	0.199075	0.00240932
Q0JFH5	-0.63	-0.15	0.01553	0.300693
P48599	0.18	0.03	0.468213	0.935262
B9FXV5	0.19	0.01	0.295926	0.860854
Q9AUW3	-0.47	-0.02	0.0253028	0.715393
Q8GRL5	0.13	-0.18	0.556304	0.226454
Q2QQ48	-0.13	-0.16	0.585554	0.275483
Q84ZK1	0.07	-0.26	0.656427	0.096142
Q8GVF5	-0.23	-0.16	0.321978	0.27737
P48600	-0.06	-0.24	0.794987	0.119509
Q84PB3	-0.19	-0.16	0.415661	0.263309
Q6K641	0.29	-0.07	0.305812	0.536843
Q10NQ9	-0.11	-0.02	0.729318	0.729013
Q2QV94	-0.31	-0.02	0.415321	0.685479
Q69PQ1	-0.92	0.21	0.141247	0.664926
Q0DHB7	0.41	0.23	0.12754	0.318999
Q6ZGU9	0.1	0.87	0.82075	0.000308004
Q94LR4	0.26	0.39	0.237976	0.0628079
Q75I81	-0.11	0.04	0.606846	0.984029
Q75G59	0.05	-0.12	0.930551	0.518675
Q10T66	0.02	-0.99	0.985078	2.17336e-08
Q10SR2	-0.17	0.03	0.603116	0.869669
Q10RA9	-0.34	0.23	0.141452	0.305487
Q10QR1	0.09	-0.17	0.61486	0.252929
Q10Q16	-0.21	0.21	0.383251	0.381989
Q8H8U3	0.52	0.33	0.0087355	0.118467
Q10LY8	0.29	0.49	0.381069	0.0213877
Q10LX5	0.6	-0.31	0.0944733	0.0892133
Q6AVF2	0.16	0.02	0.432073	0.902899
Q10H93	0.22	0.26	0.235859	0.236345
Q84SZ4	0.17	1.13	0.711393	0.000851154
Q84M79	-0.32	0.5	0.290744	0.024086
Q10A91	-0.42	0.5	0.67402	0.211385
Q7XCT4	0.2	0.08	0.417594	0.846837
Q8LN31	-1.46	0.27	0.0780522	0.522677
Q7XC32	-0.01	-0.05	0.898947	0.621819
Q53M20	-0.57	0.25	0.0791645	0.310233
Q53L24	0.09	-0.07	0.68687	0.546107
Q2R1N5	-0.47	-2.13	0.211201	1e-17
Q2R177
Q2R037	-0.17	0.31	0.432964	0.145013
Q2QX46	-0.03	0.15	0.878673	0.550307
Q2QX16	0.29	0.16	0.30216	0.514563
Q2QNZ9	0.27	-0.24	0.342429	0.129103
Q10Q93	0.51	-0.51	0.0613258	0.0024081
Q10PG5	-0.9	0.38	0.0709864	0.208813
Q10P64	-0.1	0.17	0.75541	0.603481
Q10P54	-0.11	0.07	0.641782	0.916972
Q10NR2	0.1	-0.18	0.737311	0.231437
Q8H8U7	0.16	-0.13	0.398798	0.355289
Q10LW2	0.34	0.25	0.522974	0.587157
Q10LA3	-1	-0.11	8.916e-05	0.400396
Q10L62	-0.83	0.47	0.00128517	0.0221012
Q75M67	0.01	-0.08	0.893075	0.501552
Q60DK0	-0.36	-0.05	0.301054	0.581893
Q84R70	-0.78	0.38	0.163619	0.2284
Q53RK1	-0.19	0.14	0.782919	0.81809
Q10DY0
Q10CF2	0.07	0.64	0.881131	0.00209074
Q10CF1	-0.12	0.34	0.698259	0.178113
Q84M59	-0.04	0.15	0.891133	0.583432
Q851X4	0.02	-0.11	0.970504	0.414849
Q84T85	-0.06	0.12	0.806464	0.787144
Q7G6D8
Q7XFT9	1.26	0.3	0.000875796	0.426115
Q339E0	-0.12	0.34	0.59033	0.109688
Q338S9	0.45	0.05	0.157792	0.997364
Q8W361	-0.38	-0.03	0.239561	0.646251
Q2RAL9	0.22	-0.31	0.549974	0.0788777
Q53PY3	-0.85	0.13	0.0183919	0.761814
Q2R939	0.4	-0.64	0.315535	0.00446605
Q2R8U1	-0.65	0.41	0.0933478	0.106076
Q2R678	-0.33	0.11	0.154406	0.73987
Q2R449
Q2R2Z3	0.28	0.07	0.191399	0.904171
Q2R031	-0.34	-0.99	0.479983	0.000116202
Q2QYA2	-0.33	-0.05	0.182725	0.603218
Q2QVD8	1.18	1.42	0.0575686	2.12037e-05
Q2QTK4	0.45	0.29	0.216635	0.273067
Q5NAY1	0.54	0.03	0.180607	0.890692
Q0IMY5	0.04	-0.06	0.934006	0.605789
Q2QP55	0.33	-0.07	0.14099	0.527727
Q2QNJ0	0.65	0.06	0.0154921	0.926216
Q2QND9	-0.47	0.54	0.0531113	0.00749393
Q6AVI7	0.17	0.1	0.351106	0.768857
Q6AVS5	-0.6	0.33	0.00786659	0.116381
Q851M5	0.04	0.08	0.969491	0.95286
Q6AVI1	0.57	0.39	0.135765	0.160549
Q6F385	0.25	0.15	0.267423	0.580039
Q851A3	-0.25	-1.3	0.672974	8.17739e-06
Q852A3	-0.03	-0.05	0.935324	0.599182
Q75J20	-0.73	0.37	0.319082	0.321594
Q75GC3	0.33	0.18	0.368663	0.593207
Q7X923	0.13	0.46	0.523181	0.0245033
Q9LGR0	0.07	0.3	0.794214	0.174338
Q65WY8	0.31	0.3	0.267566	0.158946
O04882	-0.03	0.36	0.908636	0.146192
Q651Y5	0.4	0.37	0.411329	0.262944
Q6K3E9	0.05	-0.12	0.895861	0.365269
Q6K271	0.2	0.12	0.366447	0.702375
Q75LK5	-0.23	-0.16	0.28484	0.275094
Q7XVG7	-1.99	-0.35	1.67257e-08	0.0416644
Q40684	-0.42	0	0.0763041	0.801025
Q0J8M2	-0.24	-0.42	0.273589	0.0114915
Q69RJ0	-0.06	0.21	0.775496	0.367915
O23877	0.07	0.01	0.790975	0.838352
P41345	0.34	0.2	0.224331	0.400475
Q6K471	0.34	-0.17	0.220512	0.233756
Q8L5K0	0	0.14	0.937489	0.621476
A0A0N7KSB1	-1.37	-0.61	0.148848	0.0561413
Q8RYR6	0.09	-0.04	0.80793	0.738372
Q337J6	0.17	0.06	0.52349	0.923817
Q10SC2	-0.16	-0.12	0.641925	0.459098
Q2QNV2	-0.24	0.75	0.309033	0.00013579
Q9SXQ6	0.17	0.27	0.461584	0.216635
Q6ZD89	-0.06	0.63	0.849091	0.00522274
Q10SU1	0.07	0.16	0.874042	0.548608
Q9SXP2	-0.14	-0.1	0.493121	0.443319
Q67U69
Q7XIP0	-1.38	0.31	0.000527391	0.313945
Q5VR39	0.23	-0.14	0.479942	0.323747
Q0JGZ6	0.13	-0.02	0.453752	0.711112
Q0J8G4	-0.29	-0.08	0.143785	0.493305
P17784	0.11	-0.14	0.525761	0.304505
Q10A30	0.84	1.22	0.0185867	1.8605e-08
Q5N725	-0.09	-0.11	0.67225	0.402638
Q94JJ0	0.07	0.18	0.681734	0.463058
Q40677	0.31	-0.57	0.109857	0.000780691
Q10LR5	-0.01	-0.01	0.998093	0.775484
Q6H7M1	-0.11	0.08	0.624762	0.837064
Q7Y152	-0.2	0.12	0.396518	0.664499
Q84VC8	-0.06	0.21	0.860323	0.382662
Q7XN11	-0.14	-0.45	0.936136	0.164944
Q75II5	-0.27	0.34	0.272164	0.106093
Q6K7C2	0.08	-0.39	0.863796	0.0432133
Q6Z433	0.22	0.05	0.588028	0.956862
Q654W0	-0.27	0.09	0.390125	0.872156
Q5Z7Y7	0.14	-0.32	0.73159	0.0936469
A3C4S4	0.12	-0.17	0.523292	0.238443
Q2R1V8	-0.5	0.14	0.0856301	0.64705
Q7XXR3	-0.06	0.11	0.770337	0.738783
Q7Y007	0	0.39	0.968058	0.0606119
Q6Z2T6	-0.49	0.1	0.12895	0.848937
Q7X885	0.36	0.22	0.0995495	0.329601
Q53AN3	0.66	0.06	0.0898304	0.981196
Q8H822	0.01	0.46	0.986926	0.046439
Q7Y179	0.24	0.81	0.550802	0.000834915
Q7G065	-0.34	-0.7	0.122033	5.77706e-05
Q688T8	-0.56	0.12	0.0193386	0.672644
Q0D7I3
Q69T99	-0.28	0.12	0.408193	0.790075
P15280	0.03	0.11	0.816522	0.727432
Q75IZ9
Q10M94	-0.27	0.04	0.701523	0.916445
Q7X7I6	-0.25	0.22	0.280727	0.336045
Q7EYK9	-0.07	0.16	0.730033	0.5426
Q8S3Q3	-0.12	0.03	0.585406	0.940236
A0A0P0WEC1	-1.02	-0.22	0.00659436	0.27916
Q6Z3M0	0.09	-0.06	0.696062	0.585207
Q6K2P3	0.07	0.17	0.826344	0.547219
A0A0P0WUR5	-0.24	-0.29	0.50157	0.112697
Q6YXI1	0.08	0.37	0.800332	0.0760892
P42862	-0.2	0.19	0.386935	0.440287
Q5NBP9	0.04	0.03	0.858257	0.952751
Q852M0	-0.02	0.13	0.988366	0.648159
Q33E23	0.14	0.37	0.566362	0.0767186
Q0JKD0	0.63	-0.11	0.274806	0.600811
Q6YZE2	-0.03	0.06	0.926263	0.951344
Q6Z3A3	0.12	0.14	0.609262	0.605202
P14656	0.11	0.2	0.521221	0.395811
Q4W8D0	-0.25	-0.25	0.278393	0.107588
P14655	0.19	-0.12	0.458787	0.360668
Q8S5M6	-0.1	-0.05	0.667935	0.595084
P55142	0.2	-0.03	0.262856	0.705675
Q0DAE4	0.18	0.04	0.405078	0.962796
Q6ESJ0	0.18	0.02	0.319273	0.896392
Q0JB49	0.08	-0.02	0.628097	0.71934
Q8S5T1	0.15	0.01	0.631365	0.848776
P48642	-0.35	0.11	0.105446	0.726752
Q8H8D8	-0.34	0.71	0.329931	0.000524502
Q945W2	-0.8	-0.11	0.00100164	0.403189
Q7XCK0	-0.3	0.78	0.386288	0.000146564
Q8H8D6	-0.03	0.6	0.864649	0.00243754
Q8H8E0	-0.04	0.05	0.819529	0.982808
Q0J8A4	-0.46	0.06	0.019603	0.91885
Q7FAH2	-0.26	0.02	0.185935	0.877695
Q6K5G8	-0.21	-0.05	0.28934	0.624774
Q9SNK3	0.43	0.02	0.224456	0.833864
Q6H703	-0.13	-0.13	0.548203	0.335163
Q7X8A1	0.19	-0.3	0.367301	0.0595542
Q655W2	-0.08	-0.1	0.731098	0.447033
Q6Z9G0	0.11	0.45	0.735341	0.0280911
Q0ILB9	-0.67	0.34	0.0612496	0.217771
Q6H713	0.08	0.12	0.786478	0.667144
A3C6G9	0.47	0.35	0.0764684	0.0964067
Q5VNV1	-0.07	-0.04	0.743952	0.665416
Q6ASX7	0.15	-0.07	0.385321	0.51716
Q2QLR2	0.14	-0.02	0.422779	0.707887
Q6K1Q5	-0.27	-0.04	0.270571	0.649218
Q10CU4	-0.05	0.11	0.885479	0.720053
Q10CU9	0.11	0.37	0.727291	0.0735507
Q10SM5
Q8LJ11	0.08	0.35	0.850514	0.117228
Q942C5	0.06	0.83	0.836149	0.0142798
A0A0P0W7E9	-0.01	0.5	0.917492	0.0191741
Q0DKB2
Q6AUW7	0.09	0.09	0.870887	0.906376
Q65X86	-1.2	0.47	0.0348811	0.136782
Q8LR54	-0.15	-0.01	0.533675	0.748486
Q10FQ7	0.08	0.27	0.826739	0.217997
Q94CN1	-1.07	0.26	3.32691e-05	0.236598
Q2QM64	0.16	-0.09	0.671679	0.46698
Q10NZ4	-0.11	-0.07	0.699293	0.529229
Q7XIM4	-0.09	0.04	0.769442	0.921603
Q6AWX8	0.33	0.03	0.136591	0.954091
A0A0P0VLJ4	-0.01	0.14	0.948175	0.683141
Q6Z0G0	0.06	-0.19	0.692711	0.200999
Q6EPR4	0.19	-0.26	0.446253	0.0997903
Q7XQP9	-0.74	-0.59	0.04968	0.00289313
Q8H921	-0.13	0.24	0.593897	0.296903
Q7XBX2	0.23	0.01	0.413155	0.853768
Q7F7I7	0.04	-0.15	0.819231	0.301646
Q7GD79	0.11	0	0.514301	0.793101
Q69XM7
Q8H4Q9	-1.01	0.53	0.105236	0.0961021
P49027	-0.12	-0.1	0.558299	0.448423
Q6L4F8	-0.19	-0.3	0.348351	0.0626066
Q6YXX9	1.81	-0.44	0.00182777	0.226975
Q0DJB7	-0.42	0.01	0.118543	0.825809
Q688K0	-0.47	-0.19	0.0155668	0.203081
Q10M74	0.52	0.58	0.430082
Q10KT9	0.34	0.35	0.23669	0.0986622
Q2R242	0.2	0.15	0.301589	0.574761
Q6ZJG4	0.04	-0.1	0.942504	0.518794
Q6Z7B0	-0.09	-0.03	0.670271	0.685035
Q53RJ5
Q84TA1	0.03	0.05	0.816469	0.963992
Q6Z7B3	0.43	-1.56	0.427624	1.90623e-05
Q0J4P2	0.05	0.2	0.74649	0.391858
Q69QQ6	0.7	0.22	0.00136435	0.329821
Q07078	-0.02	0.05	0.953018	0.97049
Q6K2F0	-0.11	0.28	0.725728	0.28801
Q84T61	-0.12	0.17	0.838413	0.688001
Q7Y163	-0.11	-0.03	0.97203	0.795035
Q5ZDX8	0.15	0.11	0.398411	0.737068
Q2RAY1	0.1	0.13	0.74533	0.625185
Q69LD0	0.03	-0.37	0.912665	0.0255771
Q84TX6	-0.24	-0.12	0.334162	0.37213
Q5NAY4	-0.03	-0.03	0.878049	0.684297
Q338B9	0.26	0.45	0.356791	0.0342837
Q7Y0Y8	-0.1	0.28	0.631661	0.202521
Q6ZH90	0.08	0.37	0.863208	0.196637
Q0D4V4	-0.11	0.28	0.692295	0.224854
Q6ZB59	0.06	-0.22	0.832795	0.158083
Q9LGH4	0.73	0.41	0.000433526	0.0483075
Q6F362	0.1	0.06	0.567969	0.942296
Q7XUC9	-0.02	0.02	0.977307	0.914153
Q10G81	0.43	0.16	0.0355953	0.544784
Q851P9	0	0.38	0.941805	0.070686
Q7XQK2	0	0.35	0.936119	0.101769
Q5Z7N3	0.43	0.3	0.0213817	0.162049
Q69MM2	0.25	0.24	0.172133	0.277144
Q2QME6	-0.04	-0.44	0.927512	0.00796887
Q2RB23	-0.1	0.11	0.678573	0.717307
Q2QYB7	0.29	-0.09	0.462534	0.561135
Q0IN14	-0.21	-0.02	0.290135	0.745433
Q7Y139	0.2	-0.08	0.371799	0.482571
Q7XGB3	-0.22	0.14	0.550724	0.773283
Q2QQ94	-0.52	0.05	0.0380625	0.99043
Q10R10	0.3	0.15	0.189116	0.564582
Q6Z130	-0.18	-0.28	0.600947	0.126215
Q10LW8	0.07	0.04	0.680285	0.998756
Q10PC8	-0.03	-0.17	0.859005	0.238248
Q8LNU2	0.03	0.02	0.857031	0.888758
Q69NN2	0.12	-0.01	0.534443	0.778477
Q655Y7	-0.15	-0.03	0.517693	0.681408
Q8S9S4	-0.26	0.24	0.265569	0.287632
Q8H3C9	0.05	0.13	0.883639	0.844487
Q10NW0	0.14	0.11	0.644989	0.730669
Q9ZWR5	-1.01	0.2	5.82153e-05	0.386894
Q71VM4	-0.35	-0.08	0.071297	0.496086
Q9SLX0	-0.25	0.09	0.205162	0.819128
Q7XDP2	0.1	-0.04	0.697109	0.663549
Q10CU7	-0.06	-0.2	0.819992	0.180016
Q6H6B9	-0.44	0.33	0.196702	0.168164
Q6F2U7	-0.69	-0.14	0.00628201	0.327303
O64437	0.12	-0.02	0.475289	0.724941
Q8S5N2	0.07	-0.17	0.870953	0.345376
Q7XBW0	0.13	0.02	0.644978	0.897518
Q10LS9	-0.51	-0.2	0.141583	0.205462
Q8LR34	-0.49	-0.32	0.167267	0.0681946
B9G434	0.17	0.3	0.683756	0.342524
Q9SDG5	-0.16	0.17	0.502588	0.500456
Q7F280	-0.28	0.08	0.155761	0.857281
Q0JBV4	-0.08	-0.06	0.700619	0.587292
Q65XK3	-0.96	-0.16	0.000257461	0.271925
Q9XHX4	-0.65	0.37	0.276739	0.288794
Q67WM1	-0.42	0.02	0.0689481	0.888628
Q75IM9	-0.09	0.39	0.68657	0.0619173
Q8H936	-0.2	-0.19	0.320853	0.205086
C00009	1.01	-0.34	6.70014e-06	0.0375087
C00011	1.52	0.09	3.92131e-13	0.823645
C00022	1.06	-0.66	7.29639e-05	0.000627547
C00023	2.36	0.04	1e-17	0.99936
Q8S118	-0.13	0.39	0.83846	0.255884
Q2R2E8	0.24	0	0.23655	0.810861
Q2QQS1	0.18	0.07	0.444131	0.90077
Q2QP63	0	-0.03	0.938455	0.64944
Q6ZXK6	0.01	0.12	0.999187	0.669449
Q5VPB9	-0.21	-0.03	0.286617	0.678407
Q65XK0	-0.59	-0.06	0.00834173	0.576827
Q10GH8	-0.06	0.1	0.836288	0.751437
Q8LNT9	-0.01	0.23	0.947834	0.321137
Q10KN9	0.16	0.18	0.451433	0.455399
Q7XC34	-0.27	0.17	0.237137	0.49424
Q6Z901	0.08	0.34	0.836884	0.114522
B9FMJ3	0.01	0.09	0.945885	0.78476
Q5JKW1	0.18	0.22	0.464371	0.341751
B9FL70	-0.43	1.21	0.8046	0.00498268
B9FS74	0.35	0.43	0.191397	0.0377387
A3BFT0	0	0.26	0.971889	0.246373
Q5W7C6	-0.11	-0.07	0.809333	0.605206
B7EJ91	-0.2	-0.1	0.490786	0.414883
Q6YZ52	0.09	0.14	0.784674	0.612346
Q5VQ09	-0.05	0.38	0.856997	0.148031
Q5NBG8	0.29	0.15	0.467915	0.717241
Q0DJT2	0.02	0.25	0.957736	0.260127
Q948T6	-0.06	0.01	0.807959	0.857655
Q0DJE6	0.02	-0.01	0.849053	0.763266
Q339Q0	-0.13	0.21	0.65745	0.450508
Q6AU07	-0.11	0.24	0.771421	0.477522
Q10N21	0.06	-0.07	0.70722	0.53431
Q9FE01	0.09	0.2	0.597116	0.400758
Q84VF0	0	0.14	0.963922	0.611312
Q2QN51	1.84	4.15	0.000163094	1e-17
Q6K669	0.02	0.11	0.862824	0.741543
Q84TA3	0.06	0.12	0.707015	0.667716
Q5VPE9	0.46	-0.16	0.287471	0.388124
Q8H811	0.11	0.18	0.778525	0.609901
B7F2I6	-0.25	0.47	0.375986	0.0247002
Q2QYY2	-0.33	0.26	0.493347	0.454875
Q5JJV2	0.26	0.32	0.632724	0.384951
Q0E4Q5	0.33	0.1	0.211294	0.750549
Q7Y0E6	0.28	0.15	0.41238	0.644408
Q8GZX2	0.48	0.36	0.459933
Q69UZ3	-0.29	0.08	0.205299	0.831099
Q6Z690	-0.47	0.1	0.464505	0.909614
Q6YYZ1	0.42	0.21	0.24627	0.498488
Q6K1T2	0.22	-0.02	0.588417	0.72834
Q6F2U9	-0.04	-0.01	0.876681	0.769666
Q69T51	-0.35	0.36	0.122105	0.0843304
B7F8E6	0.18	0.09	0.413033	0.821594
Q944S9	-0.92	-0.05	0.0152988	0.634601
Q40704	0.91	0.78	0.108799	0.0152824
Q9SAR1	-0.74	0.17	0.279215	0.750207
Q6ATS0	-0.59	0.03	0.0700063	0.873655
Q10M50	-0.08	-0.71	0.857133	0.0101985
Q53RM0	0.1	-0.04	0.694127	0.658092
Q0J5H3	-0.51	-0.34	0.0689705	0.0389023
Q5QLS8	0.02	0.17	0.881278	0.494534
Q7XZW5	0.02	0.29	0.885265	0.515019
Q6F361	-0.5	0	0.0104222	0.806127
Q94JA2	-0.32	0.3	0.110399	0.159326
Q7XDC8	0.07	-0.03	0.678892	0.677058
Q42972	0.06	0.25	0.849677	0.274993
Q0JJQ7
Q7F190	-0.34	0.26	0.141168	0.247313
Q337E9	-0.75	0.09	0.00171841	0.80029
Q10MS3	-0.15	-0.03	0.510655	0.669266
Q8RZU5	-0.27	-0.18	0.211916	0.232034
Q651E1	-0.18	0.13	0.499056	0.682887
Q76CY8	-1.2	-0.69	0.000930839	0.000763833
Q69K99	-1.29	-1.25	0.00374866	1.20509e-06
Q9FVZ7	-0.54	0.43	0.163367	0.098695
Q9FVZ9	-0.91	-0.44	0.00481516	0.0121408
Q6H7J7	-0.63	-0.03	0.072694	0.651257
Q9ASH1	-0.33	-0.07	0.178216	0.527467
Q6K9T5	-0.01	-0.01	0.918227	0.779149
Q0ISB4	0.11	-0.09
Q2QNJ1	0.24	-0.21	0.541251	0.214291
Q7XI43	0.34	-0.26	0.217752	0.107579
A0A0P0YCB1	0.11	-0.02	0.728131	0.711281
Q337D3	0.09	-0.09	0.666547	0.4821
Q75M18	-0.53	0.18	0.150829	0.591446
Q8RUP8	-0.1	-0.2	0.662326	0.188528
Q852B9	0.78	-0.08	0.021986	0.5054
Q2QM23	0.31	0.24	0.0911166	0.283231
Q2QMG2	-0.86	0.05	0.0567523	0.967689
Q6Z4E4	-0.25	-0.01	0.201796	0.761371
Q9LHZ0	-0.78	0.31	0.0764848	0.275059
Q0ITU1	-0.5	0.06	0.178281	0.972758
Q8H056	0.23	-0.04	0.259227	0.661437
Q8LNH6	0.07	-0.11	0.888274	0.405976
Q2QLI6	0.16	0.25	0.569642	0.261872
Q6Z746	-1.47	1.01
Q653N3	0.26	-0.02	0.29495	0.733321
Q5N7P7	0.13	0.23	0.718544	0.647192
Q9LRI6	-0.3	0.37	0.187799	0.0785551
Q6ZG90	0.01	-0.25	0.902412	0.110686
Q0DIK0	-0.29	0.61	0.415969	0.0124993
Q94ED9	-0.03	0.26	0.898084	0.358164
Q69T76	0.02	-0.11	0.925474	0.402655
Q9XGY5	-0.03	-0.36	0.861375	0.0272651
Q9XGX7	-0.14	0.08	0.53444	0.858784
Q69V11	0.1	0.27	0.82139	0.416573
Q6K548	-0.84	-0.1	0.0156926	0.431434
Q6L5I5	-1.16	-0.44	2.08265e-08	0.00899185
Q0JJV1	-0.96	-0.41	0.00257012	0.0179306
Q84P97	-0.99	-0.44	0.000122262	0.00823613
Q10Q21	-0.9	-0.21	0.000194368	0.175772
Q5JNL6	-0.16	-0.13	0.550739	0.356108
Q8H065	0.18	-0.13	0.67609	0.389343
Q84UI5	-0.02	0.04	0.866394	0.987067
Q75I98	-1.08	0.18	0.335552	0.739314
Q336X9	0.08	0.1	0.817206	0.766644
Q5QN75	-0.33	0.22	0.345571	0.466345
Q75HB5	0.21	0.1	0.399801	0.760894
Q8LP96	-0.72	-0.04	0.0577867	0.621921
Q652L6	-0.02	0.09	0.956412	0.789796
Q6ZJ08	-0.01	0.33	0.963625	0.23971
Q84PW3	-0.35	0.13	0.117564	0.650468
Q0JQ97	0.4	-0.05	0.249895	0.590941
Q0J3L4	0.03	-0.16	0.879579	0.265502
Q0IWL9	-0.2	-0.16	0.313798	0.260929
Q0JM76	0.08	0.06	0.703381	0.93707
Q2R2X7	0.32	0.08	0.392417	0.947705
Q8S2G4	-0.01	-0.1	0.939227	0.453803
Q53QT1	0.12	0.08	0.580637	0.850071
Q6K683	-1.28	-0.09	0.0008525	0.499596
Q8GUA0	0.09	-0.24	0.794431	0.396241
Q6ZI39	-0.31	-0.11	0.612906	0.560746
Q2QU66	0.21	0.08	0.520064	0.914173
Q7XIR7	0.32	0.13	0.245935	0.650338
Q8RUI4	0.03	-0.09	0.841221	0.465871
Q7EZD3	0.57	0.54	0.114955	0.0223495
Q5KSL5	0.02	-0.08	0.98444	0.494659
Q84JG9	-0.58	0.14	0.0380769	0.614999
Q338Z4	-0.03	0.1	0.85276	0.783222
Q33E21	-0.23	0	0.448444	0.75851
Q6ZI55	-0.04	0.06	0.884074	0.924822
Q8H2T7	-1.07	-0.25	2.8257e-05	0.107374
Q84SD6	-0.16	-0.98	0.483641	2.88102e-08
Q5VR12	-0.16	0.03	0.423979	0.947564
Q8W317	-0.09	-0.29	0.701365	0.0673052
Q69WE3	-0.2	-0.14	0.38186	0.320315
P43279	-0.48	-0.14	0.111339	0.319308
Q5JL61	-1.64	-0.62	0.0723914	0.08349
Q7X7C9	0.16	-0.31	0.675206	0.0696278
Q69JW2	0.12	-0.05	0.507904	0.601529
Q7XXR8	0.22	0.03	0.332642	0.917352
Q851Y9	-0.17	-0.26	0.417325	0.100854
Q84VF8	-0.09	-0.11	0.659654	0.392609
Q8LNW1	0.02	-0.22	0.842039	0.154577
Q93XI4	0.1	0.17	0.640738	0.510036
Q84T99	-0.89	0.19	0.000468727	0.425293
Q0JL46	0.23	0.06	0.560702	0.992581
Q10PA5	0.02	-0.04	0.891482	0.636471
Q7G608	0.23	-0.62	0.538379	0.00203057
Q6AUR2	0.26	0.46	0.304843	0.0249888
Q7XEN9	-0.56	-1.14	0.292972	0.000210264
Q7G2B5	0.46	2.03	0.236921	1e-17
Q2QYL3	0.04	1.82	0.917986	1e-17
O65091	-0.67	1.28	0.0558497	3.08331e-11
Q5QM60	-0.24	1.72	0.307899	1e-17
Q5SNF8	-0.23	-0.1	0.499479	0.419836
Q7XZZ2	-0.02	-0.1	0.921773	0.435167
Q10D97	-2.62	-0.08	2.21583e-06	0.651258
Q2R1T0	-2.82	0.02	3.09489e-06	0.87137
Q9AS33	0.02	0.2	0.882128	0.39614
Q10LJ0	-0.14	0.11	0.569304	0.720945
Q84L14	-0.46	0.56	0.0583948	0.00525814
Q8W065	-0.54	0.07	0.362669	0.973171
Q5QN03	-0.14	-0.24	0.734251	0.218403
Q10LH9	0.03	0.07	0.937405	0.87755
Q655M5	0.45	0.23	0.105263	0.331028
Q5QMG3
Q60EQ4	-0.01	0.41	0.903649	0.0490902
Q9XE33	-0.46	0.16	0.0400874	0.529548
Q9XJ54	-1.19	0.15	5.7581e-10	0.569845
Q94D20	-0.46	0.44	0.189079	0.0715188
Q8GSB5	-0.34	0.4	0.0873933	0.0525047
Q10LH4	0.33	0.17	0.242981	0.506152
Q10LH5	0.17	0.15	0.351532	0.583874
Q10LF8	0	0.15	0.925177	0.574563
Q6Z1C0	0.24	-0.14	0.181174	0.314516
Q7XTT4	0.34	-0.03	0.0671628	0.678621
Q07661	0.08	-0.03	0.61341	0.678438
Q7XC37	-0.2	-0.12	0.318238	0.364062
Q5TKF4	-0.08	0.05	0.709775	0.975001
Q0IMS5	0.25	-0.18	0.533398	0.333744
Q5VND6	0.17	-0.07	0.345899	0.53981
Q53WK4	0.3	0.02	0.104695	0.901489
Q10P28	0.71	-0.06	0.00890964	0.58014
Q10HT0	0.2	-0.18	0.632203	0.285476
Q10PQ6	-0.12	0.21	0.719982	0.478737
Q6Z1J6	-0.34	-0.01	0.0815486	0.759918
Q7XQG4	-0.58	-0.74	0.321607	0.0283065
Q6K9T1	-0.22	0.13	0.274772	0.637907
Q10G56	-0.16	0.03	0.450733	0.953415
P25776	0.29	0.38	0.3068	0.0690938
Q0JRH2	-0.05	-0.07	0.885704	0.603889
Q9FTY4	0.23	0.69	0.563302	0.00402723
Q657Z6	0.56	-0.07	0.134601	0.549758
Q0JRD5	0.03	-0.12	0.940218	0.365851
A0A0P0UXJ0	0.87	0.36	0.0154552	0.185284
Q0JRB9	0.1	0.13	0.69579	0.634907
Q657T0	0.27	0.08	0.135606	0.846545
A0A0P0UXG8	0.21	-0.01	0.619202	0.759427
Q5ZDT9	0.05	0.24	0.796756	0.622345
Q9AWU6	-0.02	0.04	0.898722	0.99936
Q9LGA3	-1.57	0.06	0.0375608	0.990383
Q0JQZ2	-0.15	0.31	0.524464	0.152103
Q9LGB2	-0.18	-0.66	0.430355	0.000124264
Q0JQY0
Q5ZDH9	0.03	0.09	0.83652	0.813127
Q9AWT3	-0.13	0.23	0.907865	0.660675
Q5ZDH6	-0.33	-0.06	0.121706	0.571821
A0A0P0UY25	0.09	0.07	0.732948	0.86908
A0A0P0UY01	0.32	0.38	0.387867	0.1049
Q0JQS7	0.02	0.28	0.994218	0.279001
Q9FU90	0.01	-0.06	0.972724	0.555909
Q9FU80	0.13	0.08	0.466042	0.828632
Q9FU74	0.04	-0.33	0.848116	0.275826
Q9ARP1	-0.36	-0.55	0.558926	0.0485985
A0A0P0UXX5	-0.01	0	0.945852	0.778735
Q5ZDL8	0	0.32	0.962526	0.209634
Q5ZDL5	0.23	0.23	0.206877	0.319517
Q94JK5	0.6	0.23	0.272939	0.566931
Q5ZED9	0.31	0.56	0.560836	0.0609854
A0A0P0UYD8	0.07	0.24	0.908829	0.539848
Q5ZCD9	0.28	0.12	0.161941	0.692957
A0A0P0UYN0	-0.07	0.05	0.770788	0.996541
C7IWM8	-1.22	-1.82	0.241327	8.50212e-07
Q5VQH0	-0.46	0.15	0.127948	0.561906
Q5VQG6	0.25	0.11	0.384935	0.716189
Q94E63	0.12	0.15	0.550163	0.555549
A0A0P0UYZ1	0.73	0.43	0.00746115	0.0488481
Q94E46	-0.08	-0.17	0.693945	0.235532
Q9LGF8	-0.5	-0.08	0.257189	0.576661
Q5VRC9	0.14	-0.06	0.422727	0.585029
Q0JQ62	-0.31	0.01	0.411934	0.804744
Q5VR43	-0.25	-0.08	0.483431	0.545363
Q9LGR1	-0.11	-0.14	0.729796	0.325937
Q5VRX8	-0.14	-0.03	0.564757	0.686141
A0A0P0UZ39	0.1	0.2	0.80465	0.568874
Q5SNH7	0.2	-0.11	0.274525	0.414048
Q5SNJ4	-0.78	-0.07	0.00203008	0.54956
Q7F5L2	-0.15	0.63	0.680723	0.00926212
Q5QN02	-0.52	0.09	0.0392167	0.803912
Q9LD82	0.08	0.23	0.755666	0.322933
Q9LE07	-0.23	0.06	0.33078	0.933952
Q0JPL8	-0.38	0.01	0.324268	0.809205
Q0JPK7	0.1	0.28	0.801756	0.370655
Q9LWE3	-0.17	-0.14	0.464907	0.320138
Q0JPJ4	-0.14	1.5	0.674287	2.66454e-15
Q5NAG7	0.25	-0.15	0.541306	0.350484
Q5NAF6	-1.17	0.37	0.196646	0.381275
Q8W0A4	-0.81	-0.14	0.0337557	0.369078
Q5N7Y5	-0.22	0.12	0.537278	0.84004
Q5NB69	0.27	-0.05	0.144261	0.595734
Q5NB64	0.02	-0.15	0.997415	0.281905
A0A0P0V093	-0.97	-0.7	0.00444174	0.000414201
Q0JP92	-0.67	0.02	0.00958321	0.878236
Q0JP90	-0.1	0	0.728919	0.809506
A0A0N7KCM4	-0.1	0.09	0.718876	0.886251
Q9FTU2	0.35	0.03	0.0559805	0.955879
Q5NAA6	0.09	2.97	0.875233	1e-17
Q9LIU9	0.37	0.21	0.14291	0.362753
Q9LIT4	-0.23	0.02	0.488931	0.853395
Q9SDK4	-0.42	0.51	0.149374	0.0113478
A0A0P0V197	0.12	0.09	0.692405	0.806363
A0A0P0V1B4	0.13	0.02	0.597385	0.899499
Q9LJ04	0.14	0.12	0.424482	0.674127
Q5NBF4	-0.27	-0.05	0.473422	0.611579
Q0JNQ2	-0.01	-0.14	0.906309	0.321571
Q5NBF0	0.14	-0.03	0.758141	0.670868
Q5NBQ1	-0.3	0	0.222158	0.825014
Q9LJ20	-0.19	0.07	0.578634	0.962869
Q0JNL8	-0.25	-0.22	0.273927	0.154039
Q5NAB7	-0.06	-0.06	0.835042	0.586275
Q5N7E8	-0.65	-0.35	0.0478258	0.0409258
Q94D81	-0.43	0.08	0.0374195	0.866333
Q7XXQ7	0.32	0.31	0.554663	0.401762
Q657N8	0.27	0.03	0.355418	0.941027
Q9AWQ3	0.2	0.08	0.553867	0.930377
Q0JN48	0.41	0.18	0.100848	0.453788
A0A0P0V241	2.37	-1.28	1e-17	6.93889e-13
A0A0P0V256	0.29	0.01	0.450637	0.817451
Q93W16	-0.16	0.3	0.501009	0.165039
A0A0P0V2D3	-0.55	-0.68	0.162511	0.00184888
Q5JJM4	0.23	1.61	0.586274	2.42029e-13
Q93WM3	0.01	-0.03	0.905794	0.691258
Q5ZCV4	0.17	-0.12	0.512805	0.375315
Q5ZCV1	-0.74	0.02	0.00264817	0.904414
A0A0P0V319
Q5QLJ2
Q5QMV5	-0.11	-0.58	0.859882	0.0401231
Q943W1	0.41	-0.89	0.0273038	3.94126e-07
A0A0P0V310
Q8LRG9	-0.16	0.43	0.738266	0.153978
Q5QMU6	-0.26	0.15	0.347807	0.58933
Q94E72	-0.92	-0.08	0.00379546	0.47314
Q8LQD2	0.27	0.22	0.301884	0.348415
Q8L460	0.19	0.13	0.661074	0.760336
Q5QLH2	0.21	0.25	0.411252	0.255742
Q5QM39	-0.41	0	0.0662774	0.82869
B9EXB4	0.43	0.13	0.0772923	0.661014
A0A0P0V3J7	0.07	0.07	0.725268	0.876563
Q5JK78	-0.07	-0.13	0.752215	0.357408
Q5JKQ4	0.14	0.06	0.537434	0.914292
Q5JKQ3	-1.53	-0.15	2.80308e-05	0.329126
Q656U1	-0.1	-0.27	0.662834	0.0919966
Q942Q6	-0.78	-0.71	0.106444	0.0238566
A0A0P0V4C6	-0.75	0.27	0.233148	0.477056
Q656F4	0.03	0.33	0.987978	0.187357
Q0JLQ1	-0.06	0.03	0.831882	0.870948
Q5ZB81	0.1	0.16	0.80253	0.727398
Q0JLN7	0.19	0.19	0.534652	0.46005
Q0JLM7	0.27	0.33	0.496236	0.244609
Q0JLK3	0.2	-0.11	0.543499	0.409051
B7FAK7	0.46	0.35	0.215802	0.173978
Q5ZBA9	-0.16	-0.13	0.557206	0.346864
A0A0P0V517	0.24	0.3	0.499425	0.197775
Q5ZBN3	0.61	0.72	0.336309	0.108858
Q5ZBP7	0.24	0.07	0.373045	0.911163
Q5ZBN0	-0.09	0.39	0.739051	0.0620937
Q5ZE12	0.69	-0.03	0.286171	0.818607
A2ZVA8	-0.04	-0.22	0.887719	0.151913
Q9AX68	0.14	0.35	0.448199	0.101502
Q0JLA3	-0.31	-0.01	0.420919	0.747968
Q5ZDX7	0.18	0.07	0.540269	0.898107
Q9FTG9	-0.01	0.23	0.914257	0.322329
A0A0P0V581	-0.09	0.04	0.76451	0.918675
Q5ZBH8	0.12	-0.1	0.50573	0.435606
A0A0P0V5G8	0.06	0.02	0.920742	0.844912
Q9FP98	-0.11	-0.02	0.599355	0.72998
Q9SBW2	0.3	0.33	0.116861	0.127372
Q8RYM1	0.34	0.19	0.295412	0.493917
B7FAI0	-0.28	-0.03	0.237274	0.701925
Q5VP75	-0.34	0.08	0.340416	0.956592
C7IWA6	-0.23	-2.77	0.534722	1e-17
Q5VPC8	-0.3	0.05	0.216676	0.9663
Q8SA35	0.02	0.08	0.884414	0.862813
Q5SMR6	-0.2	-0.01	0.361529	0.75027
Q5SN38	0.15	-0.16	0.729449	0.338142
Q5SN58	0.05	0.12	0.921038	0.669967
Q5QLQ5	0.04	0.16	0.899932	0.534862
Q8W0I1	-0.06	0.13	0.806305	0.656626
Q0JKD5	0.21	0.01	0.59752	0.811476
Q0JKA8	0.21	-0.07	0.326628	0.517621
Q0JK80	-0.09	0.1	0.675133	0.765879
Q8LJJ2	-1.25	-0.22	0.00183263	0.242497
Q8LJ05	-0.17	-0.83	0.409201	2.26372e-06
A0A0P0V707	-0.11	-3.36	0.756562	1e-17
Q5N8I8	0.05	-0.18	0.916951	0.272666
Q94JE5	0.19	0.3	0.42623	0.162087
Q0JJZ7	-1.13	-0.31	0.0939298	0.328716
Q0JJY1	0.14	0.2	0.619049	0.385108
Q5NAI9	0.12	0.2	0.482302	0.400466
Q9ASE0	-0.4	-1.87	0.714012	3.5004e-07
A0A0P0V7G6	0.24	-0.13	0.62859	0.526437
Q8W0D1	0.07	-0.15	0.654852	0.303202
Q8W0C4	-0.19	0.27	0.39309	0.222688
A0A0P0V7Y6	-0.07	0.29	0.705061	0.1847
A0A0P0V805	-0.97	-0.24	0.0168986	0.203674
Q5JNL0	0.33	0.67	0.226137	0.000673276
Q5JKU5	-0.41	0.31	0.268774	0.236229
Q8LQ70	-0.54	0.2	0.0727496	0.40395
Q5JNJ1
Q5JMX3	0.24	0.25	0.263186	0.260977
Q5JMM6	0.02	0.28	0.975583	0.193325
Q5JML5	0.18	0.02	0.537911	0.915261
Q5JLZ9	-0.04	-0.08	0.861805	0.508278
Q5JLS6	-0.6	-0.56	0.115176	0.00910141
Q5JLQ6	0.21	0.05	0.686591	0.958628
Q0JJ42	-0.2	0.06	0.392901	0.925183
Q5JMG1	-1.18	-0.47	0.0212004	0.0668169
Q8LR39	0.33	0.28	0.372793	0.286622
Q94EF5	-0.25	0.07	0.481974	0.986679
A0A0P0V8R4	0.04	0.25	0.941667	0.269316
Q94ED2
Q5N8X8	-0.2	-0.06	0.373017	0.579694
A0A0P0V8W3	-0.18	0.17	0.616085	0.680854
Q5ZCF2	0.34	0.32	0.398013	0.301073
Q5ZAV7	0.34	0.23	0.165762	0.320037
Q5ZAV6	0.47	-0.42	0.207479	0.0236302
Q8LQN2	0.04	-0.42	0.932306	0.0237566
Q8RUB8	-0.83	-0.6	0.0243827	0.00236047
Q5ZBT6	0.07	0	0.88028	0.789458
Q8RUS3	0.33	0.16	0.406707	0.689161
Q5QMK7	-0.04	0.11	0.893364	0.703805
A0A0P0V9Q4	-1.89	0.38	2.60014e-13	0.067423
Q5QLZ5	-0.02	0.23	0.91074	0.309691
Q5QLD5	-2.37	-0.18	0.0178693	0.569338
A0A0P0VA26	0.08	0.07	0.852807	0.988332
Q5QMH2	0.04	-0.02	0.954536	0.706666
Q943L0	-0.01	0.23	0.912095	0.30295
Q8LR75	-0.45	-0.64	0.121704	0.000519746
Q0JHT2	-0.06	0.09	0.778975	0.848524
Q5N796	0.38	-0.26	0.49599	0.285838
Q941T6	-0.05	0.15	0.834804	0.567916
Q0JHL7	0.33	0.21	0.240502	0.367531
Q5N7G9	0.15	0.16	0.594295	0.544565
Q5N7G7	0.39	0.05	0.327699	0.934962
A0A0P0VAX3	0.01	-0.35	0.944049	0.0304034
Q5N9F1	0.07	-0.11	0.620041	0.411019
Q0JHE8	-0.75	-0.53	0.00498506	0.0026151
A0A0N7KE46	0.46	1.42	0.473438	0.000354708
Q5N9Z8	-0.32	0.03	0.16687	0.927392
B7ETJ0	0.04	0.06	0.85917	0.953557
Q5N9G9	0.06	-0.06	0.88521	0.563548
Q8S0R8	0.38	0.38	0.350532	0.204101
Q8S0M7	-0.42	-0.03	0.254879	0.669491
A0A0P0VBP1	0.38	0.16	0.479373	0.783804
A0A0P0VBK7	-0.07	-0.05	0.741482	0.611688
Q5N861	0.25	0.26	0.375356	0.253122
Q5N6Y9	0.25	0.11	0.52204	0.846359
Q0JGN6	-0.35	0.86	0.368219	0.000284751
A0A0P0VC43	0.21	0.03	0.40004	0.915522
A0A0P0VC13	-0.04	0.08	0.893718	0.938449
Q8RZW7	0.14	0.24	0.439492	0.294711
Q7F2X8	-0.05	-0.04	0.843512	0.637583
A0A0P0VC44	-0.01	0.04	0.947165	0.964462
A0A0N7KEB1	-0.34	-0.1	0.172024	0.44811
Q5JJJ5	-0.45	0.11	0.0501407	0.738882
Q5JJH8	0.27	-0.02	0.497771	0.726455
Q5JJP7	0.12	0.36	0.815713	0.284808
Q0JGG6	0.37	0.28	0.130313	0.205268
Q5JKH1	0.21	0.29	0.248221	0.18407
Q8S1Y5	-0.3	-0.31	0.390861	0.119807
Q5JK10	-0.05	0.18	0.840901	0.45542
Q5JK06	0.74	0.91	0.20629	0.0127579
Q5JK43	0.09	0.06	0.728271	0.953805
Q8LR62	-0.52	0.41	0.0238092	0.0491627
Q8RUQ6	0.54	0.17	0.159796	0.655871
Q5JLP8	-0.54	-0.02	0.085549	0.670937
B7E3R6	-0.38	0.12	0.101543	0.670736
Q5JKI1	0.05	0.22	0.943352	0.343724
Q5JKX9	0.03	0.04	0.848468	0.968905
Q5JN45	0.44	0.15	0.0723304	0.560785
Q94DM7	0.05	-0.33	0.735162	0.0441956
Q94DL4	-0.51	0.4	0.0294431	0.0551375
Q8LHD1	-1	0.13	0.120693	0.850083
Q94DH6	-0.31	-0.09	0.382998	0.479227
Q6YUA1	0.12	-0.04	0.484504	0.631781
Q6YU95	0.31	-0.03	0.274179	0.696771
Q0E4T3	0.11	-0.01	0.758923	0.74852
Q6YU81	-0.04	-0.05	0.825906	0.588647
Q0E4R7	-0.7	0.27	0.0162032	0.222006
A0A0P0VDM9	0.05	0.39	0.937991	0.172944
A0A0P0VDW6	-0.12	0.21	0.74888	0.530419
A0A0P0VE06	1.4	1.75	0.080916	3.48402e-05
Q6Z8Z5	-0.31	-0.14	0.409731	0.399306
Q6Z7C7	-0.47	-0.06	0.117772	0.554482
A0A0N7KEK0	0.21	0.39	0.609012	0.15369
A0A0P0VDV3	0.2	0.17	0.423021	0.481026
Q6Z7B7	-0.4	-0.64	0.767675	0.0792283
Q6ZGM1	0.12	-0.09	0.784768	0.512161
Q0E4I9	0.04	-0.43	0.936997	0.0167491
Q6YUT4	0.12	0.12	0.785659	0.795741
Q0E4G1	-0.24	-0.11	0.275062	0.411302
Q6YUS0	0.19	-0.04	0.641233	0.648543
Q6Z725	0.08	0.04	0.68944	0.964573
Q0E4D9	-0.15	0.02	0.548087	0.873284
Q6Z702	0.11	0.12	0.510887	0.671398
B7EIQ8	-0.26	0.09	0.762299	0.945517
Q6Z2M5	0.14	0.31	0.60006	0.149796
Q6Z6Y2	0.42	0.08	0.0244347	0.849594
Q6ZG91	0.32	0.19	0.41429	0.622978
A0A0P0VEB3	0.29	0.04	0.109473	0.986589
A0A0N7KEM6	0.08	-0.06	0.859183	0.594101
Q6Z0Z1	-0.44	-0.03	0.25264	0.694685
Q6Z0Z0	0.15	-0.25	0.679195	0.131897
Q6Z0Y9	-0.15	-0.13	0.477561	0.354767
A0A0P0VEA8	0.01	-0.17	0.952275	0.233956
Q0E447	-0.47	-0.62	0.769844	0.0900347
Q0E446	-0.16	0.19	0.649829	0.572645
A0A0P0VEN2	-0.34	0.17	0.133652	0.502303
Q6YXZ3	0.22	-0.06	0.434858	0.580365
Q6YXZ6	0.08	0.26	0.860262	0.39318
Q6Z2Z1	-0.27	0.2	0.280777	0.414229
A0A0P0VEP5	0.06	-0.22	0.910823	0.161786
A0A0P0VEX5	0.22	0.38	0.381291	0.0713977
Q6ET46	0.14	0.27	0.725727	0.325958
Q6ET43	-0.62	0.05	0.0228819	0.960994
Q6ET41	-1.49	-0.58	0.0230139	0.0397342
Q6H4W2	0.28	0.39	0.573468	0.226479
A0A0P0VFD5	0.15	-0.14	0.613368	0.321746
Q6H4V4	-0.77	-0.01	0.000234758	0.7809
Q6H6D0	-0.92	-0.37	0.0380153	0.096919
Q6H513	-0.18	0.27	0.554241	0.28078
A0A0N7KES5	-0.15	-0.31	0.810533	0.211649
Q6EUQ9	-0.18	0.34	0.539919	0.162569
Q6EUQ7	-1.11	-0.54	3.68419e-06	0.00159212
Q6EUQ4	0.41	0	0.170725	0.773288
Q6ETN4	0.44	0.08	0.118493	0.884486
Q6ETN1	-0.08	0.55	0.906684	0.0362669
Q6ETM2	-0.29	0.01	0.254457	0.863493
Q6ETL3	0.11	0.17	0.649147	0.506985
Q6ETK1	0.21	0.03	0.343451	0.953347
A0A0P0VFH4
Q6ZHS7	-0.47	-0.06	0.181188	0.554708
A0A0P0VFT9	0.62	0.31	0.0470335	0.210267
Q6H7Q8	0.09	0.15	0.750434	0.579431
Q6H7N3	0.1	0.18	0.792549	0.462355
Q6H734	0.05	0.09	0.808681	0.796066
Q6H730	-0.35	-0.31	0.370901	0.0864358
Q6Z797	0.2	0.07	0.412066	0.890531
Q0E2Z3	-0.3	-0.23	0.378638	0.156433
Q6Z6E6	0.39	0.22	0.0524342	0.350509
Q0E2X7	0.34	0.67	0.162062	0.000732924
Q6Z6C8	-0.24	0.37	0.496293	0.158771
Q0E2W4	0.37	-0.23	0.358687	0.274698
Q6H8D8	0.28	0.31	0.32412	0.153079
Q6YVH3	0.15	0.09	0.403023	0.812129
Q6H527	-0.87	0.24	0.185409	0.592149
Q6EUK2	-0.07	0.07	0.764766	0.908068
Q0E2I8	-0.03	-0.2	0.872137	0.179608
Q6ESU4	-0.15	-0.15	0.471477	0.279958
Q6EUD7	-0.01	0.11	0.97669	0.719422
Q6EUD5	0.16	0.04	0.379887	0.971921
Q0E2E9	0.34	0.07	0.0645735	0.909045
Q6K542	0.38	0.2	0.060807	0.393003
A0A0P0VH43	0	-0.08	0.979141	0.537832
Q6K7U3
A0A0P0VHG4	-0.01	0.17	0.98318	0.733661
Q6ET26	1.95	0.54	6.46702e-07	0.0414435
Q6K3C6	0.01	-0.22	0.99909	0.162727
Q6K4S7	0.22	0.56	0.371867	0.00484805
A0A0P0VHP9	-0.23	-0.18	0.24761	0.222079
Q6K8A9	0.35	0.09	0.0556271	0.823518
Q6K882	-0.49	0.02	0.197396	0.828858
A0A0P0VHT5	0.08	0.32	0.765648	0.136674
A0A0P0VHT9	0.28	-0.72	0.454222	0.000428439
Q6K5B7
Q0E1V1
Q6K2Y3	0.4	0.28	0.0401195	0.202602
Q6Z875	-0.18	0.11	0.376482	0.717204
Q6Z6B5	0.17	0.19	0.571474	0.417469
Q0E1I1	0.36	-0.12	0.108596	0.382802
Q6EQZ3	0.23	0.34	0.553001	0.180414
A0A0P0VIQ7	0.21	-0.11	0.333362	0.395802
Q6K7A3	-0.5	0.04	0.223128	0.935254
Q6K5R6	-0.66	0.03	0.000632149	0.949225
A0A0P0VIZ4	-0.17	0.05	0.607434	0.930927
Q6K2L9	0.2	0.13	0.323037	0.649576
A0A0P0VJ82	-0.48	-0.06	0.0609579	0.553982
A0A0P0VJ93	0.41	0.41	0.266313	0.10115
Q6K925	0.26	0.08	0.157984	0.867183
Q6K667	0.06	-0.11	0.71677	0.409985
B7EFP2	0.01	0.23	0.983957	0.318491
Q6K653	0.05	-0.12	0.781217	0.383512
Q6K2E9	0.03	-0.04	0.968466	0.66325
A0A0P0VJK6	0.64	0.01	0.00792328	0.857448
Q6H547	-0.06	0.19	0.801278	0.42537
Q6H764	-0.16	-0.37	0.4948	0.0230778
A0A0P0VJT1	0.34	-0.47	0.172204	0.00509364
A0A0P0VKB5	0.42	0.33	0.393895	0.35407
Q69SU7	0.35	0.06	0.160711	0.923107
Q6YVX8	0	-0.09	0.920764	0.481151
Q0E0D3	0.22	-0.17	0.446514	0.237069
Q6YU05	0.19	0.59	0.633474	0.00629828
A0A0N7KFI2	0.03	0.26	0.937966	0.250889
Q6Z7E6	0.71	0.33	0.008657	0.154319
Q6YTH5	-2.02	0.22	6.3193e-11	0.333207
Q69S88	0.14	0.19	0.745662	0.62082
Q6EPV2	0.1	0.03	0.752094	0.936554
Q6YY16	-0.29	0.26	0.199511	0.245097
Q6YY47	0.21	0.56	0.363136	0.00551212
Q69L77	0.28	0.14	0.388648	0.704093
Q6ZI56	0.05	-0.11	0.920135	0.398506
Q6ZI51	0.26	0.04	0.280781	0.982706
Q6K5H9	0.27	0.16	0.344448	0.526966
Q6K5G2	-0.21	0.52	0.767609	0.130345
Q6K8R4	0.15	-0.13	0.621594	0.331962
A0A0P0VLQ3	1.03	1.49	0.00305255	9.52127e-13
Q6K1Y0	-0.11	0.42	0.756416	0.153698
Q0DZN5	-0.02	0.02	0.932418	0.901145
Q6K1X0	0.28	0.16	0.308306	0.516469
Q6K6X2	0.14	0.12	0.457838	0.695551
Q6K643	-0.15	0.35	0.668304	0.212735
Q6K5Y7	-0.04	0.22	0.836184	0.421895
B9F144	0.14	0.11	0.461652	0.74306
Q6K9G6	0.15	0.18	0.641276	0.453919
Q6K1Q6	0.1	0.06	0.556262	0.932029
Q0DZE5	0.02	-0.01	0.874179	0.74985
A0A0N7KFQ9	0.02	0.07	0.970325	0.98689
Q6H5V6	0.26	0.24	0.506992	0.424628
Q6H7E6	0.1	-0.3	0.782672	0.0608279
Q6H660	0.1	-0.23	0.5456	0.133155
Q6H8G5	-1.8	-0.67	1.63709e-06	0.0013688
Q0DYZ8	-4.77	0.27	1e-17	0.384516
A0A0N7KFT8	0.09	0.13	0.854509	0.786827
A0A0P0VMS9	-0.33	0.58	0.671076	0.101847
Q6ESI2	0.02	0.22	0.984358	0.340942
Q6ET88	-0.44	-0.5	0.075717	0.00318591
Q6ESS0	-0.22	-0.04	0.362548	0.662413
Q6ESQ0	0.33	0.46	0.183364	0.0233316
A0A0P0VMX7	0.04	-1.59
Q6EU02	-1.71	-1.37	0.00979281	4.97295e-05
Q6ZHC3	-0.11	-0.1	0.615496	0.43305
Q6ZHC0	-0.14	-0.12	0.49216	0.384936
Q6ZGY1	-0.02	-0.13	0.923419	0.39951
Q6ZGS9	-0.02	0.21	0.988695	0.375354
Q6YUH8	0.22	0.21	0.449502	0.365298
Q6YUH7	0.04	0.13	0.831871	0.653561
A0A0P0VNB9	-0.42	-0.64	0.255307	0.00165989
A0A0P0VNM2	1.07	0.68	0.0697453	0.0811274
Q6YVI0	-0.03	0.31	0.937691	0.144321
Q8S3S1	-0.42	0.29	0.269141	0.339123
Q0DY86	-0.16	0.01	0.474244	0.858422
A0A0P0VNV1	0.45	0.37	0.0537919	0.0798372
Q6ZFX8	-0.17	0.11	0.418135	0.733964
A0A0P0VNU6	-0.27	0.17	0.229953	0.505789
Q6ZGV7	-0.21	0.03	0.375157	0.922738
Q0DY26
Q6ZI13	0.1	0.25	0.676289	0.2686
Q6Z648	-0.14	-0.28	0.529806	0.0859631
B7FAH5	0.26	0.43	0.478421	0.0829973
Q6Z5M6	0.06	0.01	0.731549	0.867397
B7F9H3	0.01	0.03	0.995658	0.865824
A0A0P0VP26	0.07	0.44		0.337525
B7EW17	-0.27	0.03	0.259982	0.917797
Q0DXY9	0.24	-0.13	0.4816	0.338555
Q6Z347	0.26	0.73	0.252027	0.000186192
Q6Z343	0.24	0.11	0.528053	0.813168
A0A0N7KG11	-1.38	0.3	0.0567229	0.477034
Q0DXR0	0.1	-0.01	0.817113	0.715249
A0A0P0VPM8	0.35	0.03	0.164975	0.949562
Q6Z7R9	0.11	0.03	0.513625	0.928289
Q6Z7R6	0.04	-0.02	0.943908	0.730426
Q6Z7R3	-0.33	-0.12	0.19386	0.380305
A0A0P0VPQ7	0.09	0.3	0.834526	0.288649
Q6Z2U7	-0.04	-0.67	0.924117	0.000114478
Q0DXL7	-0.01	0.45	0.935597	0.0750222
Q6Z8I7	0.01	0.2	0.944812	0.402195
Q6ZGP6	0.41	0.28	0.13044	0.206131
Q6ZGP5	-0.32	0.67	0.39614	0.00513795
Q6Z7W3	-0.12	0.55	0.563598	0.0063801
Q6Z7V4	-1.95	-0.04	1.59872e-14	0.647986
Q6Z7V3	0.27	-0.04	0.53466	0.705006
Q6Z6H8	0.08	-0.1	0.764182	0.427707
A0A0P0VPR8	0.21	-0.07	0.451902	0.520481
Q6Z308	0.13	0.02	0.68028	0.877698
Q6Z302	-1.55	-0.29	3.63151e-06	0.0793704
Q0DX85	0.03	0.19	0.81997	0.435863
A0A0P0VQF4	0.34	0.47	0.327295	0.0311868
Q0DX82	-0.85	0.45	0.123176	0.121099
Q6ZHH2	0.15	0.06	0.710576	0.987137
Q6ZHG1	-0.35	-0.03	0.151435	0.705399
Q6Z7L1	0.05	0.11	0.761628	0.73355
Q6K7G5	-0.07	0.21	0.733062	0.381306
Q6K826	-0.03	-0.15	0.939414	0.302078
Q6K7F1	0.06	-0.32	0.892135	0.0455628
A0A0P0VQF9	0.12	-0.05	0.79739	0.712457
Q6K8U8	-0.11	0.02	0.630719	0.892031
A0A0P0VQR0	-1.1	-0.34
Q6K4Q0	0.23	0.16	0.437867	0.54554
Q69IK7	-0.07	-0.08	0.786465	0.488938
Q69SJ7	-0.25	-0.85	0.513943	0.000447678
Q6K840	-0.09	0.27	0.764078	0.302522
Q6K8F1	-0.04	0.16	0.867002	0.564461
A0A0P0VRC8	0.32	0.28	0.251109	0.202227
Q6K3F7	0.08	-0.02	0.805842	0.727852
Q6K3E4	0.47	0.4	0.232225	0.146719
A0A0P0VRI0	-0.02	-0.18	0.960724	0.223212
A0A0P0VR59	0.34	-0.04	0.0629481	0.663084
Q0DWG8	0.07	-0.11	0.829063	0.394995
Q0DWG5	-0.37	0.11	0.338166	0.845568
Q6K6A4	-0.79	-0.05	0.0100858	0.607742
Q6K714	-0.07	-0.01	0.720866	0.756913
Q0DWC5	0.3	0.06	0.107108	0.946131
A0A0N7KGC5	0.03	0.02	0.971762	0.864075
A0A0P0VRQ0	0.12	0.11	0.508459	0.719598
Q6K9X3	-0.64	0.21	0.0414297	0.396204
Q6K9W5	-0.08	0.29	0.750862	0.176918
A0A0P0VRG2	-0.29	-0.12	0.237285	0.370085
Q6K7R4	0.06	0.06	0.906763	0.916654
Q6K7Q7	0.16	0.11	0.429695	0.723031
Q6K7P2	0.12	0.24	0.684552	0.277497
Q6K975	-0.45	0.52	0.235386	0.0372489
Q6K969	-0.14	0.13	0.544111	0.655319
Q6K962	0.19	-0.37	0.648701	0.0992879
Q6ESB7	0.04	0.24	0.914229	0.441299
A0A0P0VRW1	-0.11	0.32	0.705067	0.144133
A0A0P0VRX5	-0.18	-0.35	0.646416	0.112035
A0A0P0VRY1	0.27	0.1	0.401671	0.821595
Q10SX2	0.58	-0.4	0.0786038	0.02555
Q10SU9	-0.31	-0.02	0.23806	0.717334
Q8H047	-0.37	0.03	0.130062	0.945283
A0A0N7KGI5	0.06	0.12	0.843358	0.681526
Q0DVH3	-0.7	-0.64	0.0699119	0.00537698
Q0DVG7	0	0.14	0.95438	0.753382
Q10S80	-0.22	-0.08	0.333353	0.504564
A0A0P0VSV2	-0.1	0.06	0.627222	0.9174
Q0DV72	-0.35	-0.17	0.136274	0.235838
Q10RN9	0.8	-1.18	0.156999	5.86347e-05
A0A0P0VTH2	0.08	-0.08	0.866791	0.504727
Q10RI4	0.1	-0.07	0.682129	0.522154
Q10RH2	0.03	0.48	0.980515	0.0331331
Q10RG1	0.09	-0.65	0.827944	0.000206199
Q0DUV5	0.04	0.07	0.947362	0.977646
Q10R21	0.16	0.08	0.586537	0.829755
Q10QF5	0.07	-0.16	0.684676	0.274276
A0A0P0VUB1	0.5	0.33	0.319875	0.330624
Q10QA8	-0.84	0.42	0.0798288	0.161765
A0A0P0VUL0	0.38	0.42	0.331243	0.10218
A0A0P0VUJ4	-0.08	-0.02	0.991742	0.81047
Q0DTX5	-0.02	-0.18	0.935388	0.23075
Q0DTU6	-0.54	-0.16	0.167558	0.300216
A0A0P0VV48	0.94	0.07	0.0205835	0.998438
Q10PC3	-0.66	0.22	0.0866155	0.497379
Q10PA9	0.04	-0.07	0.805977	0.540574
Q10P89	-0.02	-0.08	0.926294	0.555928
A0A0P0VVE7	-0.06	0.08	0.756878	0.852168
A0A0N7KGX7	-0.12	3.25	0.697378	1e-17
Q10P22	0.29	0.31	0.192823	0.144523
Q10NX2	1.18	0.24	0.00168076	0.511689
Q10NQ3	-0.17	0.06	0.599359	0.97876
Q10NP6	-0.14	-0.01	0.541953	0.784548
Q10NL9	-0.16	0.19	0.619376	0.543888
Q84Q79	0.48	-0.01	0.0787679	0.784551
Q0DT68	0.2	0.07	0.523146	0.872791
Q10NC7	-0.15	0.21	0.512308	0.364979
Q8W3J0	-0.34	0.13	0.0802631	0.654955
Q10N92	-0.25	-0.03	0.242394	0.667637
Q10N90	0.17	0.09	0.330668	0.804222
Q10N73	0.31	0.23	0.26904	0.314179
Q10N19	0.36	0.21	0.356868	0.565181
Q10MW8	0	-0.06	0.90067	0.579581
A0A0N7KH34	-0.29	0.25	0.217751	0.270435
Q10MU2	0.11	0.22	0.706698	0.353874
Q10MP7	-0.2	-0.23	0.950011	0.420489
B7FA23	0.14	-0.03	0.743299	0.707809
Q10MD7	-0.17	-0.25	0.621021	0.160723
Q10MC6	0.01	0.18	0.947074	0.477919
Q0DSD6	-0.23	-0.47	0.546244	0.0404835
Q10LW0	-0.55	-0.39	0.402177	0.150971
Q10LT8	0.2	0.57	0.680205	0.0910896
A0A0P0VY29	-0.39	-0.21	0.305945	0.225453
Q10LQ8	0	0.01	0.993095	0.84951
Q10LP1	-0.47	-0.13	0.180418	0.347349
Q10LM2	0.17	-0.02	0.755515	0.767772
Q10LL5	0.73	0.22	0.00113591	0.352787
A0A0P0VXE6	0.64	-0.77	0.326688	0.0194839
Q10LA2	0.18	-0.11	0.542445	0.402394
Q0DRT9	-0.49	0.13	0.0579219	0.65284
A0A0P0VXN2	0.55	0.16	0.331425	0.780148
Q10KZ8	-0.39	0.01	0.117468	0.838818
C7J0C0	-0.58	-1.17	0.119224	5.12543e-07
Q7Y171	0.65	-0.02	0.268271	0.783138
Q10KP0	-0.93	0.19	0.0101633	0.594775
Q10KI0	0.35	0.11	0.071636	0.721919
Q10KG1	0.03	0.23	0.957899	0.470935
Q7XXQ9	-0.17	0.16	0.472227	0.526744
Q0DRD1	0.33	0.02	0.416038	0.848103
Q84MU4	-0.13	-0.01	0.547804	0.7842
Q10JT5	-0.03	-0.07	0.84347	0.529291
Q75K32	0.07	0.04	0.841589	0.998722
A0A0P0VYT3	0.09	-0.16	0.65942	0.264272
A0A0P0VYY6	-0.13	0.17	0.644491	0.506014
Q75I67	-0.45	-0.07	0.0800719	0.548429
Q0DR01	0.12	0.15	0.785463	0.695646
A0A0P0VZ57	-1.66	1.02	0.0633797	0.00624638
Q850W6	0.32	-0.43	0.434634	0.0425263
A0A0P0VZC4	0.08	-0.32	0.84291	0.10877
Q10HZ8	0.04	-0.89	0.957632	3.05786e-05
A0A0P0W0C2	0.89	-0.18	0.0155704	0.284476
Q10H87	0.76	-0.08	0.248051	0.739613
Q10GY9	-0.27	-0.55	0.353859	0.00240465
Q75H72	-0.49	-0.52	0.136431	0.00485988
Q6AV23	-0.29	-0.03	0.138981	0.667999
A0A0P0W0I5	-0.13	1.06	0.881796	0.000327913
A0A0P0W1J0	-0.12	0.05	0.582397	0.985733
Q60DI6	0.33	0.48	0.309543	0.0309974
A0A0P0W1L4	-0.27	-0.17	0.285291	0.249892
Q75H96	0.05	-0.14	0.899372	0.318536
Q10FH5	0.18	0.2	0.644494	0.536669
A0A0P0W185	-0.01	0.03	0.93609	0.895682
A0A0N7KHT9	-1.95	-1.58	7.49827e-08	6.4615e-13
A0A0P0W1A9	-2.72	-2.65	1.79123e-12	1e-17
Q7Y008	-0.37	0.07	0.13873	0.897937
A0A0P0W1H2	-0.03	-0.22	0.895032	0.156113
Q851K9	-0.21	-0.11	0.330215	0.411735
Q10E42	0.18	-0.17	0.536948	0.243446
Q53RK4	0.8	0.95	0.05068	0.000302015
Q10E31	0.27	-0.17	0.534211	0.405011
A0A0P0W2V4	0.22	0.23	0.317382	0.322994
Q10E10	0.4	0.07	0.155515	0.889544
Q0DP60	0.06	0.04	0.915633	0.918374
Q9AUQ4	-0.31	0.18	0.117215	0.478832
Q0DP45	0.21	-0.09	0.592455	0.4921
Q10DW3	0.17	0.15	0.430452	0.556584
Q0DP29	0.53	0.35	0.166738	0.259469
A0A0P0W2C7	0.15	0.08	0.744539	0.959053
Q0DP22	-0.73	-0.13	0.00338097	0.339555
Q0DP16	0.15	0.15	0.625049	0.558503
Q0DP01	0.08	-0.1	0.621118	0.428243
Q0DNZ7	0.41	-0.1	0.202104	0.428935
Q10DN8	0.24	0.05	0.291042	0.990793
A0A0N7KHZ5	0.44	-0.39	0.163633	0.0277317
Q6AVT7	-0.23	-0.29	0.413437	0.0826668
A0A0N7KI05	0.07	0.06	0.679471	0.923783
Q84R31	-0.27	0.29	0.232836	0.182307
Q84MP1	-0.21	0.37	0.536338	0.144261
Q7XXR0	-0.18	-0.13	0.434277	0.330689
A0A0P0W2X8	-0.99	0.1	0.0248637	0.906776
Q10CU2	0.28	0.37	0.469114	0.16271
A0A0P0W3Z6	-0.14	0.04	0.703693	0.896517
Q94H99	0.29	-0.05	0.113798	0.596414
A0A0N7KI38	0.15	0.02	0.541271	0.90935
Q0DN24	0.35	0.37	0.374089	0.169695
Q6F3A8	-0.02	-0.11	0.853712	0.388714
Q7Y1I5	-0.43	-0.36	0.0380912	0.0287466
Q851Q0	0.14	-0.36	0.650073	0.0301824
A0A0P0W476	-0.14	0.32	0.840812	0.408464
Q10BX7	0.17	0.27	0.688737	0.410852
Q84SZ1	-0.41	-0.18	0.452714	0.393081
Q75HJ3	-0.15	-0.08	0.466597	0.493833
Q10BQ3	0.23	-0.14	0.201747	0.320604
Q7XZH5	-0.36	0.08	0.11175	0.855372
Q7XZH4	0.82	0.68	0.18007	0.0808365
Q7XZG6	-0.15	0.35	0.501046	0.100382
A0A0P0W4M8	-0.44	-0.7	0.229222	0.000747193
Q84TW3	-0.02	-0.01	0.877547	0.714801
Q0DM69	-0.02	0.15	0.923361	0.619863
Q850Z8	-0.28	0.34	0.21644	0.107309
Q851A2	-0.09	0.31	0.675337	0.155357
Q75LJ7	0.03	0.1	0.826798	0.770253
Q0DLY4	0.48	0.51	0.232353	0.0529982
Q6AVR6	0.01	0.27	0.988948	0.216661
Q75LD9	-0.25	0.43	0.266372	0.0384786
Q75LD6	0.25	0.04	0.397138	0.978177
Q852E3	-0.25	-0.11	0.609969	0.511507
Q84J66	0.16	0.31	0.761222	0.357545
Q851Y6	-0.42	0.08	0.0490554	0.847245
Q10AI2	-0.03	0.19	0.898727	0.564996
Q84T71	-0.09	-0.04	0.673767	0.632852
A0A0P0W5Q6	-0.08	0.05	0.741899	0.990518
Q84M80	-0.15	0.13	0.656461	0.733418
Q0DLL8	-0.23	0.46	0.616906	0.115883
Q84M87	0.04	0.16	0.935057	0.541274
C7J056	0.08	0	0.624967	0.818965
A0A0P0W6L8	-0.17	-0.03	0.405839	0.703948
A0A0P0W5V0	-0.3	-0.18	0.383607	0.270044
A0A0P0W5Z1	-1.09	-0.14	0.00101907	0.329145
A0A0P0W604	0.76	-0.13	0.0426675	0.406998
Q0JFE2	-0.41	0.59	0.774579	0.145494
Q0JF82	0.01	0.26	0.967033	0.251124
A0A0P0W7J8	0.31	0.39	0.446134	0.182537
A0A0P0W719	0.01	0.2	0.99838	0.589103
B7EMI6	-0.16	0.19	0.482609	0.419955
Q0JEK1	0	0.12	0.987683	0.750082
A0A0N7KIR1	0.07	-0.07	0.784527	0.542646
Q0JEI2	0.03	0.01	0.825305	0.856026
A0A0N7KIR4	-0.29	-0.08	0.435834	0.542879
B7EL48	0.18	0.17	0.664282	0.633088
Q0JEB0	0.13	-0.14	0.665716	0.307747
B7E914	0.2	-0.22	0.513517	0.158355
A0A0P0W9C3	0.25	0.11	0.174622	0.716174
Q0JDU3	-0.41	0.04	0.0760227	0.99555
A0A0P0W9B8	0.19	-0.02	0.506138	0.743659
Q0JDT6	0.9	0.53	0.000660656	0.00793697
A0A0P0W9A2	-0.37	0.2	0.325198	0.546173
A0A0P0W9L9	-0.26	0.06	0.598938	0.999376
Q0JDR8	0.02	0.17	0.977245	0.481158
A0A0P0W9E9	0.15	0.03	0.4748	0.95721
Q0JDP0	0.13	0.07	0.694313	0.90933
Q0JDN9	0.18	0.14	0.451844	0.592232
A0A0P0W9W2	-0.23	0.13	0.258815	0.651238
A0A0P0W9L1	-0.37	-0.71	0.33109	0.00233485
Q0JDL3	0.31	0.02	0.0964205	0.8789
Q0JDK3	-0.03	0.15	0.924513	0.574386
A0A0N7KJ06	0.01	-0.54	0.893461	0.0760556
A0A0P0W9U3	0.04	0.27	0.813172	0.223419
A0A0P0WA64	0.2	-0.08	0.271735	0.491361
Q0JD86	0.42	0.46	0.127942	0.025847
Q0JD68	-0.17	-0.01	0.480547	0.787915
A0A0P0WAN4	-0.18	-0.28	0.436385	0.0752767
Q0JD02	0.28	-0.25	0.157449	0.107795
B9FFC2	0.07	-0.16	0.862674	0.282382
Q0JCX3	-0.39	-0.04	0.19547	0.607858
Q0JCW8	-0.15	0.31	0.61598	0.16462
A0A0P0WAX0	-0.44	1.22	0.446218	4.81842e-07
Q0JCL7	-0.23	-0.3	0.416405	0.079039
Q0JCK5	0.17	-0.11	0.335961	0.413648
B7FA89	0.13	-0.07	0.750714	0.513423
A0A0P0WBF4	-0.51	0.69	0.148348	0.00282437
Q0JCD5	-0.89	0.82	0.150245	0.0128843
B7FAA5	0.16	-0.01	0.381569	0.775855
B7EFQ5	0.38	-0.1	0.125457	0.434118
A0A0P0WBG8	-0.3	0.26	0.346369	0.312986
Q0JCA4	-0.11	-0.15	0.603016	0.28302
B7F661	0.2	0.36	0.678514	0.270463
B7EQI7	0.28	0.02	0.310302	0.874573
Q0JC29	2.3	2.18	0.000376775	1.12165e-08
Q0JBZ7	0.01	-0.03	0.921357	0.695613
B7EG11	-0.67	-0.81	0.0227359	1.00886e-05
Q0JBY8	0.29	0.09	0.230654	0.824861
Q0JBW0	-0.03	0.18	0.916062	0.605934
Q0JBT9	0.16	0.48	0.691644	0.0393279
A0A0P0WCA8	0.12	-0.31	0.821747	0.206702
Q0JBS2	-0.06	0.15	0.782412	0.648982
Q0JBQ0	0.38	0.31	0.165348	0.156544
Q0JBJ9	0.08	0.1	0.830903	0.890103
Q0JBH4	0.31	0.33	0.437926	0.258933
Q0JBE3	-0.37	-0.14	0.232101	0.325271
Q0JB20	0.31	-0.02	0.270263	0.734319
A0A0P0WDJ4	0.49	-0.04	0.215454	0.635712
A0A0P0WDN8	0.21	0.4	0.510337	0.083352
A0A0P0WDQ9	-0.16	-0.1	0.512075	0.446575
A0A0P0WDV8	0.27	0.08	0.254279	0.848404
Q0JAF4	-0.91	0.56	0.143799	0.0795861
Q0JAC6	0.04	-0.16	0.782513	0.270151
A0A0P0WEN1	-0.41	0.05	0.273436	0.952441
Q0JA99	-0.02	0.12	0.886556	0.782464
Q7XIK5	-0.04	-0.07	0.872401	0.544761
A0A0P0WEZ7	0.15	0.23	0.522447	0.319413
Q0J9Z0	0.28	0.32	0.318846	0.141207
Q0J9Y2	0.17	0.26	0.380763	0.238224
A0A0P0WEY9	-0.08	-0.95	0.83671	0.000759892
A0A0P0WFK3	-0.06	-0.24	0.795906	0.156976
A0A0P0WFI1	-0.18	-0.24	0.582508	0.236528
Q0J9M3	-0.04	0.31	0.818862	0.144545
B9FCW0	-0.06	0.74	0.908464	0.00260175
Q0J9E4	0.21	0.3	0.613539	0.356508
Q0J9D7	-0.05	-0.14	0.819107	0.341431
A0A0P0WFX4	0.02	-0.05	0.980093	0.583291
A0A0P0WFW3	0.63	0.06	0.0872741	0.990642
A0A0N7KJV4	-0.37	0.05	0.0901324	0.989101
Q0J9B4	0.1	0.18	0.576131	0.470994
A0A0P0WG85	0.21	0.26	0.420404	0.25279
B7EYF6	-0.16	-0.14	0.48055	0.305132
A0A0P0WG50	0.15	0.19	0.471504	0.434095
A0A0P0WGF4	0.18	0.51	0.392426	0.0117169
A0A0P0WGF6	1.86	0.9	0.00109121	0.00761313
A0A0P0WGE0	-0.78	-1.06	0.0443974	9.84134e-07
B9FDD0
A0A0P0WGH1	0.24	-0.37	0.524707	0.0452181
B9FDD2	-0.19	-0.33	0.411876	0.0424184
Q0J8W1	0.24	0.5	0.643158	0.164459
Q0J8V7	-0.23	0.39	0.294217	0.0585345
A0A0N7KJY7	-0.62	0.74	0.400265	0.02519
A0A0P0WGN9	0.26	-0.07	0.277805	0.522024
B9FDQ8	-0.16	-0.14	0.63928	0.347894
Q0J8Q8	0.4	-0.14	0.315715	0.391276
A0A0P0WGX7	-0.37	-0.32	0.290826	0.0714844
A0A0P0WH17	0.45	-0.04	0.0635183	0.631253
Q9FW37	-0.06	-0.25	0.816466	0.106638
Q9FW25	-0.14	-0.25	0.55126	0.119558
Q75M28	0.16	0.01	0.466893	0.838886
B9FM04	-0.22	0.06	0.453991	0.919133
Q65XI2	0.5	0.16	0.204881	0.723798
Q65XH8	-0.29	0.25	0.220978	0.271629
B7F8F5	-0.02	0.45	0.912711	0.092416
A0A0P0WH35	0.06	-0.12	0.736884	0.38553
A0A0P0WH75	0.03	-0.13	0.868065	0.342803
Q75L10	0.3	-0.29	0.22062	0.0671515
Q65XA1	0.02	0.07	0.863201	0.891841
A0A0P0WH74	0.03	-0.47	0.995932	0.0612329
A0A0P0WH84	-0.11	0.14	0.731116	0.719907
Q0DL70	0.09	0.21	0.68174	0.37408
Q75L89	0.37	0.48	0.248733	0.027091
Q75L83	0.07	0.53	0.864701	0.0338175
A0A0P0WHN0	-0.17	-0.13	0.477795	0.356763
Q0DL11	0.01	0.13	0.999905	0.676415
Q0DL03	-1.79	0.03	2.78531e-05	0.893556
Q75L45	-0.15	0.56	0.672318	0.0286466
Q60EX7	0.04	-0.07	0.958382	0.553882
Q6ASS1	-0.06	0.1	0.784754	0.77649
A0A0P0WHX8	-0.87	-1.11	0.381476	0.00276305
Q5WN02	-0.28	0.08	0.24636	0.827356
A0A0P0WI14	-0.23	0.05	0.335133	0.975076
Q0DKN6	0.38	0.59	0.50024	0.177211
A0A0P0WI30	0.21	0.04	0.39201	0.963501
Q5WMY1	0.2	0.03	0.5497	0.867898
A0A0P0WIG6	-0.01	0.2	0.918782	0.396252
Q75M01	-0.34	0.46	0.12555	0.0228287
Q0DKJ1	-0.63	-0.92	0.530882	0.01084
A0A0P0WIK5	-0.11	-0.17	0.62822	0.249044
Q75IR7	-0.28	0.13	0.201335	0.647525
A0A0P0WIM6	0.04	-0.33	0.746692	0.0441163
Q60DT8	0.22	0.21	0.548374	0.507462
Q0DKE7	0.29	0.06	0.146782	0.9505
Q65XR8	0.08	0.26	0.81893	0.239841
B7FA85	0.16	0.22	0.35877	0.337067
Q5KQK6	-0.63	-0.59	0.101658	0.0035562
Q5KQK3	-0.5	-0.3	0.479176	0.257208
Q5KQJ9	-0.13	-0.12	0.532679	0.36581
Q5KQJ3	-1.08	-1.59	0.00351618	8.65974e-14
Q65WY6	-0.39	-0.04	0.104826	0.654911
Q0DK70	-0.16	0.44	0.496223	0.0316507
A0A0P0WIW7	0.58	0.05	0.132854	0.947481
Q5W6J3	-0.05	-0.11	0.785159	0.390802
A0A0P0WJ34	1.04	0.98	0.183849
Q60EY9	-1.57	-0.09	0.00750812	0.588908
Q0DJV9	-0.12	-1.25	0.747066	4.26576e-08
B9FJ38	0.85	0.49	0.135238	0.155752
Q5TKK2	0.52	0.14	0.0536349	0.60606
Q5W707	-0.02	-0.13	0.995518	0.335005
Q60EF8	0	0.31	0.927508	0.181855
A0A0P0WK78	0.39	0.51	0.306629	0.0385704
Q75HS3
A0A0P0WKD6	0.4	0.15	0.304525	0.717974
Q0DJF8	0.06	-0.41	0.916272	0.0563374
Q0DJE5	0.77	0.34	0.104504	0.432152
Q0DJC4	0.15	-0.03	0.558597	0.695261
Q0DJB9	0.2	-0.04	0.263093	0.637396
Q0DJA7	0.97	0.89	0.123738
Q5WMV0	0.02	0.15	0.898185	0.568612
A0A0P0WL29	-0.7	-0.06	0.0918202	0.588811
Q5W6R5	-0.01	-0.04	0.955314	0.636819
Q5W645	0.27	-0.02	0.141909	0.712929
Q5W6H1	-0.04	0.02	0.895695	0.892963
Q0DIY4	0.09	-0.09	0.598069	0.456305
Q5W796	-0.6	-0.26	0.0479113	0.110328
Q6L483	0.01	-0.28	0.999824	0.209429
Q6I683	-0.54	-0.27	0.0168056	0.0835241
Q688I0	-0.96	-0.77
Q60DX5	-0.16	-0.09	0.499469	0.463798
Q6L594	-0.39	-0.11	0.287988	0.469898
Q60EW3	-0.2	-0.01	0.318463	0.78749
Q0DIP2	0.07	0.17	0.868124	0.499244
Q60E66	0.29	-0.37	0.431508	0.0463053
Q75KI1	-1.68	0.07	4.25339e-05	0.977736
A0A0P0WM13	0.47	-0.12	0.369839	0.52697
Q60ES2	0.2	0.21	0.623836	0.515124
A0A0P0WM04	-0.09	0.34	0.735724	0.110253
A0A0P0WM72	0.53	0.18	0.385916	0.767982
Q6AUB4	-0.11	-0.33	0.618539	0.0426495
Q6AUB0	-0.29	-0.35	0.354772	0.0493751
Q60DV9	1.6	0.31	8.88494e-06	0.265079
Q5TKJ2	-0.08	0.23	0.755133	0.308181
A0A0P0WMW0	0.25	0.15	0.208103	0.564068
Q0DHV7	-0.19	0.21	0.394788	0.374373
Q6F2N1	-0.03	0.16	0.833461	0.524237
A0A0P0WMY2	0.27	-0.06	0.146681	0.579316
Q688J4	0.37	0.15	0.351626	0.7036
Q60EH3
B7EME6	-1.06	0.24	0.00299117	0.347092
Q65XG4	0.06	0.22	0.919654	0.413021
Q6L509	-0.18	-0.21	0.415914	0.167698
Q6L502	0.09	0.3	0.724354	0.15977
A0A0P0WNI4	0.24	0.2	0.319782	0.384955
A0A0P0WNI6	0.24	0.21	0.195051	0.362404
Q6I5K0	0.06	0.05	0.8254	0.991244
A0A0P0WND8	-0.38	-1.08	0.85342	0.00450171
Q75GL8	-0.23	0.46	0.735162	0.22697
Q75KZ3	-0.22	-0.08	0.271748	0.494709
Q6F331	-0.07	-0.25	0.731753	0.108883
Q6F322	-0.12	0.2	0.611834	0.396333
Q65X78	-1.41	-0.24	0.00412205	0.297035
B7FA27	0.93	0.58	0.0277562	0.0471519
Q0DH32	0	0.21	0.919711	0.374382
Q65X74	0.1	-0.16	0.752141	0.27148
Q6L4U9	0.28	-0.02	0.125341	0.735605
Q60EJ0	-0.04	0.02	0.88053	0.892131
Q60EA3	-0.34	0.26	0.135903	0.232466
C7J286	0.48	0.3	0.0785215	0.171528
Q0DGW8	0.06	0.17	0.855918	0.753003
A0A0P0WPC2	0.62	0.3	0.115065	0.33128
Q6L4W7	-0.37	-0.26	0.0959793	0.0994441
Q6L4W6	0.12	0.07	0.666161	0.900784
Q6L4W5	1.13	0.01	0.00284491	0.807184
Q6L4W0	0.22	-0.08	0.596736	0.521057
Q6L4V9	0.22	0.15	0.572708	0.695316
[truncated: 1,345 more rows]

## Sheet: Fig. S1e mi-1
Table. Genomic valiation between mi-1 and Nipponbare
Chromosome	Region	Type	Reference	Allele	Zygosity	Count	Coverage	Frequency
1	5686639	Deletion	A	-	Homozygous	18	18	100
1	16037333	SNV	G	C	Homozygous	24	25	96
1	16146184	SNV	C	T	Homozygous	22	23	95.65
1	17740608	SNV	T	A	Homozygous	24	24	100
1	19474030	SNV	C	T	Homozygous	28	28	100
1	22913969	SNV	C	A	Homozygous	24	24	100
1	23757349	SNV	T	A	Homozygous	25	25	100
1	24439139	SNV	G	C	Homozygous	20	20	100
1	25647977	SNV	G	A	Homozygous	26	27	96.3
1	25774078	SNV	A	C	Homozygous	23	23	100
1	26338638	Deletion	G	-	Homozygous	24	25	96
1	27073982..27073983	Deletion	AG	-	Homozygous	22	22	100
1	28795022	SNV	G	A	Homozygous	20	21	95.24
1	29090807	SNV	G	T	Homozygous	19	19	100
1	31510388..31510390	Deletion	ATA	-	Homozygous	15	15	100
2	2290476	Deletion	T	-	Homozygous	32	32	100
2	4090140	SNV	T	C	Homozygous	18	18	100
2	35185650	Deletion	T	-	Homozygous	24	25	96
3	32479585	Deletion	G	-	Homozygous	33	33	100
3	33102020	Deletion	C	-	Homozygous	21	21	100
3	33227731^33227732	Insertion	-	TATA	Homozygous	21	22	95.45
4	3031714^3031715	Insertion	-	G	Homozygous	16	16	100
4	4109798	SNV	C	T	Homozygous	29	29	100
4	4109804	SNV	A	T	Homozygous	32	32	100
4	12878226	SNV	C	T	Homozygous	14	14	100
4	14120474	Deletion	C	-	Homozygous	20	21	95.24
4	17152099	SNV	G	A	Homozygous	22	22	100
4	17264635	SNV	C	G	Homozygous	29	29	100
4	17302277	SNV	G	A	Homozygous	19	19	100
4	19083834	SNV	G	A	Homozygous	21	21	100
4	20037434	SNV	G	A	Homozygous	32	33	96.97
4	21777661	SNV	C	T	Homozygous	30	31	96.77
4	21828497	SNV	G	A	Homozygous	19	19	100
4	23288247	SNV	C	T	Homozygous	24	25	96
4	23922398	SNV	C	T	Homozygous	19	19	100
4	23922402..23922403	MNV	GA	AT	Homozygous	19	19	100
4	23922417^23922418	Insertion	-	C	Homozygous	19	19	100
4	23922434	SNV	A	G	Homozygous	18	18	100
4	23922437	SNV	A	T	Homozygous	18	18	100
4	23922480	SNV	G	T	Homozygous	19	19	100
4	23922487	SNV	A	T	Homozygous	17	17	100
4	25008876	SNV	C	T	Homozygous	36	36	100
4	27400664	Deletion	G	-	Homozygous	29	29	100
4	27523193	SNV	A	G	Homozygous	25	25	100
4	28622057	SNV	G	A	Homozygous	21	21	100
4	33815790	SNV	A	C	Homozygous	26	26	100
5	14709834^14709835	Insertion	-	C	Homozygous	23	24	95.83
5	18111285..18111286	Deletion	AG	-	Homozygous	22	23	95.65
5	18746998	SNV	C	T	Homozygous	31	31	100
5	19804546^19804547	Insertion	-	A	Homozygous	22	23	95.65
5	19851074	SNV	T	A	Homozygous	35	35	100
5	20035784	SNV	C	A	Homozygous	32	32	100
5	21055178^21055179	Insertion	-	A	Homozygous	25	25	100
5	23545793..23545799	Deletion	ATTACTA	-	Homozygous	21	21	100
5	23545801	Deletion	T	-	Homozygous	21	21	100
5	26621576	SNV	C	T	Homozygous	25	26	96.15
5	28902817	SNV	G	T	Homozygous	26	26	100
6	2060122	Deletion	T	-	Homozygous	17	17	100
6	24536157^24536158	Insertion	-	T	Homozygous	21	21	100
6	24694644	SNV	C	G	Homozygous	18	18	100
6	25979393	Deletion	T	-	Homozygous	23	23	100
6	27020129	SNV	T	C	Homozygous	22	22	100
6	27095371	Deletion	G	-	Homozygous	17	17	100
7	11763524	SNV	A	C	Homozygous	17	17	100
7	24578936	SNV	G	A	Homozygous	19	20	95
7	24695074	Deletion	G	-	Homozygous	25	26	96.15
7	26207063	SNV	C	T	Homozygous	27	27	100
7	26650791	SNV	C	T	Homozygous	36	37	97.3
8	2450364	Deletion	G	-	Homozygous	22	22	100
8	11013293	SNV	T	C	Homozygous	23	23	100
9	10362052	SNV	T	C	Homozygous	26	26	100
10	576402	SNV	G	A	Homozygous	23	23	100
10	6532220	Deletion	G	-	Homozygous	21	21	100
10	15870607	SNV	T	A	Homozygous	22	22	100
10	15870612..15870614	MNV	TTT	AAA	Homozygous	22	22	100
10	16307120	Deletion	T	-	Homozygous	20	21	95.24
10	20203403^20203404	Insertion	-	TA	Homozygous	25	25	100
11	495605	SNV	T	A	Homozygous	35	36	97.22
11	551791	Deletion	T	-	Homozygous	40	40	100
11	11105035	SNV	A	G	Homozygous	28	28	100
11	11322305	SNV	G	A	Homozygous	24	24	100
11	13372105	SNV	G	T	Homozygous	25	25	100
11	13500395	SNV	G	A	Homozygous	21	21	100
11	16596236	SNV	A	G	Homozygous	15	15	100
11	17019908	SNV	C	A	Homozygous	26	26	100
11	18063252	SNV	G	A	Homozygous	20	21	95.24
11	24483724	SNV	G	T	Homozygous	26	26	100
11	25283321	SNV	G	A	Homozygous	23	23	100
11	27094033	Deletion	T	-	Homozygous	25	25	100
12	11878336	SNV	A	T	Homozygous	25	25	100

## Sheet: Fig. S1e mi-2
Table. Genomic valiation between mi-2 and Nipponbare
Chromosome	Region	Type	Reference	Allele	Zygosity	Count	Coverage	Frequency
1	129890	SNV	C	T	Homozygous	21	21	100
1	1368218	Deletion	G	-	Homozygous	29	30	96.67
1	1660241^1660242	Insertion	-	CT	Homozygous	26	27	96.3
1	3287898	SNV	T	A	Homozygous	19	19	100
1	7834922^7834923	Insertion	-	G	Homozygous	20	20	100
1	7834925^7834926	Insertion	-	T	Homozygous	19	19	100
1	7834927	SNV	T	A	Homozygous	19	19	100
1	7834929^7834930	Insertion	-	CTA	Homozygous	20	20	100
1	9498403	Deletion	G	-	Homozygous	31	31	100
1	10441439..10441442	Deletion	ATCT	-	Homozygous	19	20	95
1	11061385..11061393	Deletion	GCGGCGACT	-	Homozygous	22	22	100
1	11914123	SNV	T	A	Homozygous	19	19	100
1	12912342	SNV	G	A	Homozygous	25	25	100
1	13777419	SNV	T	C	Homozygous	34	34	100
1	15261778	SNV	C	G	Homozygous	22	22	100
1	16146184	SNV	C	T	Homozygous	23	23	100
1	16613827	SNV	C	A	Homozygous	28	28	100
1	17017664	SNV	C	T	Homozygous	20	20	100
1	17720118^17720119	Insertion	-	C	Homozygous	26	27	96.3
1	19173224	SNV	C	A	Homozygous	27	27	100
1	20510298	SNV	A	C	Homozygous	15	15	100
1	22958049	SNV	G	C	Homozygous	23	23	100
1	23748947	Deletion	T	-	Homozygous	20	20	100
1	23757349	SNV	T	A	Homozygous	27	28	96.43
1	27073982..27073983	Deletion	AG	-	Homozygous	18	18	100
1	28795022	SNV	G	A	Homozygous	27	27	100
1	30600696	Deletion	T	-	Homozygous	27	27	100
1	31081941	Deletion	C	-	Homozygous	33	33	100
1	32341733	SNV	C	A	Homozygous	26	26	100
1	32577162	SNV	C	T	Homozygous	17	17	100
1	32832133	Deletion	A	-	Homozygous	18	18	100
1	35301892	SNV	G	A	Homozygous	23	23	100
1	35451136	SNV	G	A	Homozygous	17	17	100
1	36199718	SNV	G	A	Homozygous	24	24	100
1	37250257	Deletion	A	-	Homozygous	31	32	96.88
1	37737714	SNV	C	T	Homozygous	27	27	100
1	38210398	SNV	G	A	Homozygous	26	26	100
1	39924842	SNV	T	A	Homozygous	20	21	95.24
1	41991729	SNV	C	T	Homozygous	31	31	100
2	813256	SNV	G	A	Homozygous	23	24	95.83
2	3569402	SNV	C	A	Homozygous	47	47	100
2	4090140	SNV	T	C	Homozygous	30	30	100
2	6104767	Deletion	C	-	Homozygous	26	26	100
2	10246440..10246441	Deletion	TA	-	Homozygous	20	21	95.24
2	12066669	SNV	C	A	Homozygous	26	26	100
2	12485176	SNV	G	A	Homozygous	16	16	100
2	12500994^12500995	Insertion	-	AC	Homozygous	27	27	100
2	12973890	Deletion	T	-	Homozygous	23	23	100
2	13271164	SNV	C	T	Homozygous	15	15	100
2	16057044^16057045	Insertion	-	TATG	Homozygous	23	24	95.83
2	17693720^17693721	Insertion	-	A	Homozygous	17	17	100
2	18347467	SNV	G	A	Homozygous	31	31	100
2	20105853	SNV	C	T	Homozygous	33	33	100
2	24124505..24124506	Deletion	CT	-	Homozygous	29	30	96.67
2	25770799	SNV	C	A	Homozygous	16	16	100
2	25994955	SNV	G	T	Homozygous	30	30	100
2	26277940	SNV	A	G	Homozygous	24	24	100
2	28464029^28464030	Insertion	-	T	Homozygous	25	25	100
2	29735952	SNV	C	T	Homozygous	28	28	100
2	29955957	SNV	G	A	Homozygous	26	27	96.3
2	31411614	Deletion	C	-	Homozygous	30	31	96.77
2	31934171^31934172	Insertion	-	T	Homozygous	22	23	95.65
2	32443819	Deletion	G	-	Homozygous	20	20	100
2	33318563	SNV	C	A	Homozygous	31	31	100
3	2674783..2674785	Deletion	CGT	-	Homozygous	35	35	100
3	6308584^6308585	Insertion	-	CCCGAT	Homozygous	28	28	100
3	6415043	SNV	A	G	Homozygous	18	18	100
3	6492105	SNV	A	G	Homozygous	20	20	100
3	8327252	SNV	T	A	Homozygous	30	30	100
3	8476176	SNV	C	A	Homozygous	17	17	100
3	9472945^9472946	Insertion	-	C	Homozygous	19	20	95
3	10926603	SNV	G	A	Homozygous	23	23	100
3	11635811	SNV	G	A	Homozygous	28	28	100
3	13046640	SNV	A	G	Homozygous	16	16	100
3	15501078	SNV	A	G	Homozygous	25	25	100
3	15597933	SNV	C	T	Homozygous	19	19	100
3	15694330^15694331	Insertion	-	A	Homozygous	26	26	100
3	17038948^17038949	Insertion	-	A	Homozygous	22	22	100
3	19367543	SNV	C	G	Homozygous	22	22	100
3	20337389	SNV	C	A	Homozygous	26	26	100
3	21814382	SNV	T	C	Homozygous	22	23	95.65
3	23486319	SNV	C	T	Homozygous	27	27	100
3	23486321	SNV	T	G	Homozygous	23	23	100
3	24164011	SNV	C	A	Homozygous	19	19	100
3	25302784	Deletion	T	-	Homozygous	27	28	96.43
3	32479585	Deletion	G	-	Homozygous	16	16	100
3	35897624	SNV	G	A	Homozygous	22	22	100
3	36058384	SNV	G	A	Homozygous	17	17	100
4	352840^352841	Insertion	-	A	Homozygous	18	18	100
4	352881^352882	Insertion	-	A	Homozygous	18	18	100
4	352886^352887	Insertion	-	A	Homozygous	19	19	100
4	1933288	SNV	G	T	Homozygous	23	23	100
4	3687942	SNV	T	C	Homozygous	20	20	100
4	5207536	SNV	C	A	Homozygous	32	32	100
4	6183524	Deletion	C	-	Homozygous	21	22	95.45
4	7065548	SNV	G	C	Homozygous	22	22	100
4	7360246	Deletion	C	-	Homozygous	27	28	96.43
4	7798040	SNV	A	C	Homozygous	20	21	95.24
4	7826972	SNV	G	A	Homozygous	21	21	100
4	8356541	SNV	T	C	Homozygous	25	25	100
4	8462045	SNV	G	T	Homozygous	25	25	100
4	8829136	SNV	A	C	Homozygous	17	17	100
4	8923133^8923134	Insertion	-	C	Homozygous	17	17	100
4	9991377^9991378	Insertion	-	A	Homozygous	22	22	100
4	10741578..10741579	MNV	CG	GC	Homozygous	15	15	100
4	11275903	SNV	T	G	Homozygous	15	15	100
4	11593743	Deletion	C	-	Homozygous	30	30	100
4	12981938	SNV	G	A	Homozygous	37	37	100
4	13473146..13473150	Deletion	ATCTC	-	Homozygous	18	18	100
4	13679678	SNV	G	A	Homozygous	26	26	100
4	17264635	SNV	C	G	Homozygous	23	24	95.83
4	17675832..17675833	Deletion	TG	-	Homozygous	20	20	100
4	19083834	SNV	G	A	Homozygous	19	19	100
4	20037434	SNV	G	A	Homozygous	21	21	100
4	20908003	SNV	G	T	Homozygous	25	26	96.15
4	21777661	SNV	C	T	Homozygous	23	23	100
4	21828497	SNV	G	A	Homozygous	22	22	100
4	23288247	SNV	C	T	Homozygous	35	36	97.22
4	23922466	SNV	G	T	Homozygous	20	20	100
4	23985827	Deletion	A	-	Homozygous	20	20	100
4	24024219..24024220	MNV	CC	TT	Homozygous	19	19	100
4	24024224	SNV	A	G	Homozygous	18	18	100
4	24024226	SNV	A	T	Homozygous	18	18	100
4	24024229	SNV	C	G	Homozygous	18	18	100
4	24024232	SNV	A	G	Homozygous	18	18	100
4	24024266..24024267	MNV	CA	TT	Homozygous	17	17	100
4	24024269..24024270	MNV	CA	GG	Homozygous	20	20	100
4	24024273	SNV	A	T	Homozygous	20	20	100
4	24024276..24024283	MNV	GCAGGACA	TGGTTTTG	Homozygous	20	20	100
4	24024288..24024289	MNV	CA	TC	Homozygous	19	19	100
4	24024291	SNV	G	T	Homozygous	17	17	100
4	24024295..24024297	MNV	AGC	TTG	Homozygous	17	17	100
4	24024299	SNV	A	G	Homozygous	17	17	100
4	24024301	SNV	G	T	Homozygous	17	17	100
4	25008876	SNV	C	T	Homozygous	27	28	96.43
4	25780942	SNV	G	A	Homozygous	28	28	100
4	26124780^26124781	Insertion	-	C	Homozygous	21	21	100
4	26124786	Deletion	G	-	Homozygous	21	21	100
4	27523193	SNV	A	G	Homozygous	29	29	100
4	28622057	SNV	G	A	Homozygous	31	31	100
4	28693945	SNV	T	C	Homozygous	14	14	100
4	30747835	SNV	G	A	Homozygous	20	20	100
4	30765443	SNV	A	G	Homozygous	29	30	96.67
4	32605765	Deletion	T	-	Homozygous	35	36	97.22
4	33028841	SNV	A	T	Homozygous	27	27	100
4	33257280	SNV	T	C	Homozygous	18	18	100
4	33815790	SNV	A	C	Homozygous	26	27	96.3
4	34005563	SNV	C	T	Homozygous	30	30	100
4	34736130	SNV	A	G	Homozygous	20	20	100
4	34736138	SNV	A	G	Homozygous	25	25	100
4	34736145	SNV	C	G	Homozygous	25	25	100
4	34736148	SNV	C	G	Homozygous	25	25	100
4	34952110	Deletion	T	-	Homozygous	22	22	100
4	35120206	SNV	C	A	Homozygous	32	32	100
4	35208466	SNV	G	A	Homozygous	19	19	100
5	161942	SNV	T	A	Homozygous	23	23	100
5	3152818	SNV	C	T	Homozygous	20	21	95.24
5	5673066	SNV	C	T	Homozygous	17	17	100
5	9358926	SNV	C	A	Homozygous	27	28	96.43
5	9453893	SNV	C	G	Homozygous	26	27	96.3
5	11070083	SNV	C	T	Homozygous	21	21	100
5	11236124	SNV	G	T	Homozygous	20	21	95.24
5	12735764	SNV	C	G	Homozygous	14	14	100
5	13936306	SNV	C	A	Homozygous	23	23	100
5	14026639	SNV	C	G	Homozygous	26	26	100
5	14248949	Deletion	C	-	Homozygous	23	23	100
5	14524022	SNV	T	A	Homozygous	26	26	100
5	16018951	SNV	C	T	Homozygous	23	23	100
5	17707242	SNV	G	A	Homozygous	24	24	100
5	18010399	SNV	A	T	Homozygous	29	29	100
5	18746998	SNV	C	T	Homozygous	24	24	100
5	18957771	Deletion	T	-	Homozygous	21	21	100
5	19804546^19804547	Insertion	-	A	Homozygous	28	29	96.55
5	20515680	SNV	A	T	Homozygous	25	25	100
5	23377323	Deletion	A	-	Homozygous	18	18	100
5	23545793..23545799	Deletion	ATTACTA	-	Homozygous	22	22	100
5	23545801	Deletion	T	-	Homozygous	22	22	100
5	23611801	Deletion	T	-	Homozygous	16	16	100
5	24438242	SNV	G	C	Homozygous	18	18	100
5	24967078	SNV	A	G	Homozygous	20	20	100
5	27584686	Deletion	A	-	Homozygous	17	17	100
5	27962309	SNV	C	G	Homozygous	23	23	100
5	29857266	SNV	C	T	Homozygous	18	18	100
6	707077	Deletion	T	-	Homozygous	29	29	100
6	1450098	Deletion	T	-	Homozygous	29	30	96.67
6	3032927	SNV	G	A	Homozygous	25	25	100
6	5112058	SNV	C	A	Homozygous	22	22	100
6	5414202^5414203	Insertion	-	T	Homozygous	28	28	100
6	8542976	SNV	A	G	Homozygous	22	22	100
6	8647227	SNV	C	A	Homozygous	23	23	100
6	9048925	SNV	G	A	Homozygous	21	21	100
6	10701294	SNV	A	T	Homozygous	22	23	95.65
6	11421749	SNV	G	A	Homozygous	22	23	95.65
6	11916231..11916232	MNV	GA	TT	Homozygous	22	23	95.65
6	13605491	SNV	C	T	Homozygous	27	27	100
6	14337484	SNV	G	T	Homozygous	18	18	100
6	14581694..14581695	Deletion	CT	-	Homozygous	24	24	100
6	14584182..14584183	Deletion	TA	-	Homozygous	23	24	95.83
6	15376276	SNV	G	A	Homozygous	17	17	100
6	16093328..16093329	Deletion	TA	-	Homozygous	16	16	100
6	16264971	SNV	G	A	Homozygous	30	30	100
6	17624327..17624330	Deletion	ACTA	-	Homozygous	19	19	100
6	18036804	SNV	A	G	Homozygous	24	24	100
6	20308661	SNV	A	C	Homozygous	30	30	100
6	21772441^21772442	Insertion	-	T	Homozygous	22	22	100
6	22957401	Deletion	T	-	Homozygous	22	22	100
6	24694644	SNV	C	G	Homozygous	23	23	100
6	27020129	SNV	T	C	Homozygous	23	23	100
6	27095371	Deletion	G	-	Homozygous	23	23	100
6	27288509	SNV	T	G	Homozygous	22	22	100
6	27345968^27345969	Insertion	-	TC	Homozygous	16	16	100
6	30366921	SNV	T	C	Homozygous	35	35	100
7	1407918	SNV	G	T	Homozygous	24	24	100
7	2347206^2347207	Insertion	-	T	Homozygous	34	35	97.14
7	2607885	SNV	G	T	Homozygous	30	30	100
7	2797387	SNV	C	T	Homozygous	27	28	96.43
7	3795210^3795211	Insertion	-	G	Homozygous	23	23	100
7	5977013	SNV	G	T	Homozygous	24	24	100
7	8539837	SNV	G	A	Homozygous	26	26	100
7	8631891	SNV	A	C	Homozygous	19	19	100
7	8828534	SNV	A	G	Homozygous	21	21	100
7	9017431	SNV	C	T	Homozygous	17	17	100
7	10559914	SNV	G	A	Homozygous	24	25	96
7	10693365	Deletion	A	-	Homozygous	30	31	96.77
7	11956535	SNV	G	T	Homozygous	24	24	100
7	12852678	SNV	G	C	Homozygous	30	30	100
7	13229449	SNV	C	G	Homozygous	16	16	100
7	13715762^13715763	Insertion	-	G	Homozygous	25	25	100
7	14537415	SNV	C	A	Homozygous	35	35	100
7	16527765^16527766	Insertion	-	T	Homozygous	18	18	100
7	16925065	SNV	T	A	Homozygous	24	24	100
7	16925067	SNV	C	G	Homozygous	24	24	100
7	17151335	SNV	A	T	Homozygous	25	25	100
7	17436052	SNV	C	T	Homozygous	25	25	100
7	20924889	Deletion	A	-	Homozygous	30	30	100
7	21921170	Deletion	C	-	Homozygous	21	22	95.45
7	23159130	Deletion	A	-	Homozygous	27	27	100
7	24695074	Deletion	G	-	Homozygous	24	24	100
7	26241181	Deletion	A	-	Homozygous	23	23	100
7	26650791	SNV	C	T	Homozygous	28	28	100
7	26858023	SNV	A	T	Homozygous	29	29	100
8	1598772	SNV	A	T	Homozygous	34	34	100
8	3470948	Deletion	A	-	Homozygous	20	20	100
8	3757815..3757816	MNV	GC	AG	Homozygous	27	28	96.43
8	4677513	Deletion	T	-	Homozygous	30	30	100
8	7124090	SNV	G	A	Homozygous	22	22	100
8	8779599^8779600	Insertion	-	T	Homozygous	17	17	100
8	8879163^8879164	Insertion	-	TTACTTT	Homozygous	21	21	100
8	9116100	Deletion	A	-	Homozygous	32	32	100
8	11313516	SNV	G	A	Homozygous	23	23	100
8	12292799	SNV	C	A	Homozygous	25	25	100
8	13645199	SNV	T	C	Homozygous	27	28	96.43
8	14635977	SNV	G	T	Homozygous	29	29	100
8	15705403	SNV	G	A	Homozygous	31	32	96.88
8	16160955	SNV	T	A	Homozygous	24	24	100
8	16160957	SNV	C	A	Homozygous	24	24	100
8	17663063..17663069	Deletion	CTCCGTT	-	Homozygous	18	18	100
8	18672225	SNV	G	C	Homozygous	30	30	100
8	19124289^19124290	Insertion	-	A	Homozygous	25	25	100
8	20116244^20116245	Insertion	-	A	Homozygous	30	30	100
8	20288221	SNV	G	C	Homozygous	35	35	100
8	22121376	SNV	C	T	Homozygous	25	25	100
8	23240831	SNV	G	T	Homozygous	36	36	100
8	23361586	SNV	C	T	Homozygous	21	21	100
8	24095505^24095506	Insertion	-	A	Homozygous	21	22	95.45
9	272998	SNV	G	A	Homozygous	15	15	100
9	406476	SNV	G	C	Homozygous	21	21	100
9	529202	SNV	T	G	Homozygous	24	24	100
9	672087..672088	Deletion	AG	-	Homozygous	20	20	100
9	904138	Deletion	A	-	Homozygous	21	21	100
9	1316251	SNV	C	A	Homozygous	26	26	100
9	2107223	SNV	G	T	Homozygous	19	19	100
9	2107225	SNV	A	T	Homozygous	20	20	100
9	3199190..3199191	Deletion	AG	-	Homozygous	22	22	100
9	3393762	SNV	C	A	Homozygous	35	35	100
9	9087271^9087272	Insertion	-	AG	Homozygous	29	30	96.67
9	9087273	SNV	G	T	Homozygous	29	30	96.67
9	9843237	SNV	G	T	Homozygous	30	30	100
9	10362052	SNV	T	C	Homozygous	28	28	100
9	10864628	SNV	C	A	Homozygous	20	20	100
9	11271195	SNV	C	T	Homozygous	26	26	100
9	11507393	SNV	A	T	Homozygous	27	27	100
9	11932808	SNV	C	T	Homozygous	23	23	100
9	13939606..13939607	Deletion	TA	-	Homozygous	19	19	100
9	13947574..13947575	Deletion	CT	-	Homozygous	20	21	95.24
9	14722991	Deletion	A	-	Homozygous	18	18	100
9	16113457^16113458	Insertion	-	A	Homozygous	22	23	95.65
9	16427318^16427319	Insertion	-	T	Homozygous	27	28	96.43
9	21599640	SNV	T	G	Homozygous	29	29	100
10	1680935	SNV	T	A	Homozygous	40	40	100
10	1694503	SNV	G	T	Homozygous	22	22	100
10	3256731..3256733	Deletion	TGT	-	Homozygous	19	20	95
10	3299465	Deletion	C	-	Homozygous	16	16	100
10	5763010^5763011	Insertion	-	TC	Homozygous	29	29	100
10	6910287	SNV	A	T	Homozygous	30	31	96.77
10	8292592	SNV	G	A	Homozygous	27	27	100
10	8606011	SNV	C	T	Homozygous	27	27	100
10	10526432	SNV	A	G	Homozygous	12	12	100
10	11543619	SNV	A	T	Homozygous	28	28	100
10	12502058	SNV	C	A	Homozygous	25	25	100
10	14509948..14509952	Deletion	GACGA	-	Homozygous	24	24	100
10	16069035	Deletion	A	-	Homozygous	27	27	100
10	16086766	SNV	G	C	Homozygous	31	31	100
10	16307120	Deletion	T	-	Homozygous	17	17	100
10	16431078	SNV	G	T	Homozygous	50	50	100
10	20517016	SNV	C	A	Homozygous	30	30	100
10	20568299	SNV	G	C	Homozygous	24	24	100
10	21251795..21251796	Deletion	AC	-	Homozygous	20	20	100
10	21251799..21251807	Deletion	ATTCTTGTA	-	Homozygous	21	21	100
10	22352888	SNV	A	T	Homozygous	20	20	100
11	495605	SNV	T	A	Homozygous	26	26	100
11	2555096	SNV	C	T	Homozygous	24	24	100
11	3096435	SNV	G	T	Homozygous	25	25	100
11	3595956	SNV	C	T	Homozygous	23	23	100
11	3886417^3886418	Insertion	-	T	Homozygous	31	32	96.88
11	4378098	Deletion	T	-	Homozygous	24	24	100
11	4823550	SNV	G	C	Homozygous	32	32	100
11	5811513	SNV	C	T	Homozygous	26	26	100
11	7097608^7097609	Insertion	-	GAAC	Homozygous	21	21	100
11	8890189	SNV	G	A	Homozygous	16	16	100
11	10037724	SNV	T	C	Homozygous	15	15	100
11	11322305	SNV	G	A	Homozygous	31	31	100
11	11433183	SNV	G	A	Homozygous	26	27	96.3
11	13026457	SNV	G	T	Homozygous	17	17	100
11	13500395	SNV	G	A	Homozygous	18	18	100
11	14228551	Deletion	T	-	Homozygous	21	21	100
11	17360725	SNV	C	T	Homozygous	17	17	100
11	18063252	SNV	G	A	Homozygous	23	23	100
11	21660296	SNV	C	A	Homozygous	19	19	100
11	22830977	SNV	G	T	Homozygous	39	40	97.5
11	23340600	SNV	A	G	Homozygous	20	21	95.24
11	23627542..23627544	Deletion	GCA	-	Homozygous	35	35	100
11	23667376	Deletion	A	-	Homozygous	29	29	100
11	24119111	SNV	A	G	Homozygous	23	23	100
11	24916549	Deletion	T	-	Homozygous	32	32	100
11	25283321	SNV	G	A	Homozygous	21	22	95.45
11	27478347^27478348	Insertion	-	T	Homozygous	32	32	100
12	326868	Deletion	A	-	Homozygous	33	33	100
12	937379	SNV	G	C	Homozygous	32	32	100
12	3422669^3422670	Insertion	-	A	Homozygous	16	16	100
12	9300770	SNV	C	A	Homozygous	23	23	100
12	11539401	SNV	C	T	Homozygous	37	37	100
12	11878336	SNV	A	T	Homozygous	20	20	100
12	11953579	Deletion	G	-	Homozygous	27	27	100
12	12523329	SNV	T	C	Homozygous	27	27	100
12	12656302	SNV	G	T	Homozygous	22	22	100
12	12842157	SNV	C	T	Homozygous	29	29	100
12	15527525	SNV	G	C	Homozygous	27	28	96.43
12	15611744	SNV	G	A	Homozygous	16	16	100
12	15627913	SNV	C	T	Homozygous	21	21	100
12	15646062	SNV	C	A	Homozygous	39	39	100
12	16673692	SNV	T	A	Homozygous	29	30	96.67
12	16688482	SNV	T	C	Homozygous	38	38	100
12	16692551	SNV	T	A	Homozygous	27	27	100
12	16692565..16692592	Deletion	TTTAGACAGTGACATTTATATGTCTATT	-	Homozygous	25	25	100
12	18139926	SNV	C	T	Homozygous	22	22	100
12	18689012^18689013	Insertion	-	T	Homozygous	29	29	100
12	20399763	SNV	G	T	Homozygous	22	22	100
12	21276829	SNV	C	T	Homozygous	24	24	100

## Sheet: Fig. S1e mi-3
Table. Genomic valiation between mi-3 and Nipponbare
Chromosome	Region	Type	Reference	Allele	Zygosity	Count	Coverage	Frequency
1	3967425	SNV	T	C	Homozygous	28	28	100
1	7834922^7834923	Insertion	-	G	Homozygous	26	26	100
1	7834924^7834925	Insertion	-	TGC	Homozygous	27	27	100
1	7834925^7834926	Insertion	-	T	Homozygous	26	26	100
1	7834927	SNV	T	A	Homozygous	27	27	100
1	7834929^7834930	Insertion	-	CTA	Homozygous	30	30	100
1	8504684	SNV	A	G	Homozygous	60	60	100
1	9414726	SNV	G	A	Homozygous	28	28	100
1	9498403	Deletion	G	-	Homozygous	39	41	95.12
1	11061385..11061393	Deletion	GCGGCGACT	-	Homozygous	19	19	100
1	11159619	SNV	C	T	Homozygous	32	32	100
1	11562370	SNV	A	G	Homozygous	23	24	95.83
1	11914123	SNV	T	A	Homozygous	17	17	100
1	12912342	SNV	G	A	Homozygous	31	31	100
1	13499593	SNV	G	A	Homozygous	33	33	100
1	13777419	SNV	T	C	Homozygous	27	27	100
1	14334342	Deletion	G	-	Homozygous	28	28	100
1	15261778	SNV	C	G	Homozygous	24	24	100
1	16146184	SNV	C	T	Homozygous	24	25	96
1	16879465	SNV	T	G	Homozygous	24	24	100
1	16904290	SNV	C	T	Homozygous	16	16	100
1	17017664	SNV	C	T	Homozygous	27	27	100
1	19173224	SNV	C	A	Homozygous	28	28	100
1	20510298	SNV	A	C	Homozygous	18	18	100
1	40873283	SNV	G	A	Homozygous	34	34	100
1	41664001^41664002	Insertion	-	CT	Homozygous	14	14	100
2	3569402	SNV	C	A	Homozygous	24	24	100
2	4090140	SNV	T	C	Homozygous	21	21	100
2	6104767	Deletion	C	-	Homozygous	29	29	100
2	10631920	SNV	C	T	Homozygous	28	29	96.55
2	11204278	SNV	G	A	Homozygous	30	30	100
2	12485176	SNV	G	A	Homozygous	16	16	100
2	12500994^12500995	Insertion	-	AC	Homozygous	23	24	95.83
2	12973890	Deletion	T	-	Homozygous	17	17	100
2	13236867	SNV	C	T	Homozygous	21	21	100
2	15860757	SNV	T	C	Homozygous	26	26	100
2	15917224..15917230	Deletion	TGGCATT	-	Homozygous	31	31	100
2	16374385	Deletion	G	-	Homozygous	20	21	95.24
2	18347467	SNV	G	A	Homozygous	24	24	100
2	22595298..22595299	Deletion	CT	-	Homozygous	33	34	97.06
2	27155045	SNV	A	G	Homozygous	20	21	95.24
3	8327252	SNV	T	A	Homozygous	23	24	95.83
3	9643895	SNV	A	T	Homozygous	18	18	100
3	10926603	SNV	G	A	Homozygous	29	29	100
3	11635811	SNV	G	A	Homozygous	20	20	100
3	13046640	SNV	A	G	Homozygous	21	21	100
3	24959098	SNV	A	C	Homozygous	21	22	95.45
3	30722747^30722748	Insertion	-	C	Homozygous	22	22	100
3	34948519	SNV	T	C	Homozygous	22	22	100
3	36058384	SNV	G	A	Homozygous	21	21	100
4	878555	SNV	G	A	Homozygous	25	25	100
4	975648	SNV	T	C	Homozygous	21	21	100
4	1933288	SNV	G	T	Homozygous	22	23	95.65
4	3565537..3565555	Deletion	AATTGCTTCATTCCATGCC	-	Homozygous	21	22	95.45
4	3687942	SNV	T	C	Homozygous	21	21	100
4	6590156	SNV	G	T	Homozygous	29	30	96.67
4	8067253^8067254	Insertion	-	A	Homozygous	26	27	96.3
4	16857159	Deletion	A	-	Homozygous	23	23	100
4	19822254	SNV	A	G	Homozygous	23	23	100
4	21828497	SNV	G	A	Homozygous	32	32	100
4	23288247	SNV	C	T	Homozygous	32	32	100
4	25008876	SNV	C	T	Homozygous	35	35	100
4	25701455	SNV	A	G	Homozygous	17	17	100
4	26838705	SNV	C	T	Homozygous	17	17	100
4	27400664	Deletion	G	-	Homozygous	25	26	96.15
4	27523193	SNV	A	G	Homozygous	27	27	100
4	28278759	SNV	A	C	Homozygous	20	21	95.24
4	28288072^28288073	Insertion	-	G	Homozygous	13	13	100
4	28622057	SNV	G	A	Homozygous	18	18	100
4	28816659	SNV	G	A	Homozygous	18	18	100
4	30436529	Deletion	T	-	Homozygous	47	49	95.92
4	30765443	SNV	A	G	Homozygous	32	32	100
4	31338865	SNV	T	C	Homozygous	22	22	100
4	32377544^32377545	Insertion	-	A	Homozygous	40	40	100
4	33028841	SNV	A	T	Homozygous	44	44	100
4	34005563	SNV	C	T	Homozygous	27	27	100
4	35120206	SNV	C	A	Homozygous	21	21	100
4	35208466	SNV	G	A	Homozygous	26	26	100
5	2192695^2192696	Insertion	-	TT	Homozygous	25	26	96.15
5	4274292	SNV	C	T	Homozygous	22	22	100
5	7967953..7967954	Deletion	AG	-	Homozygous	23	23	100
5	9610096	SNV	G	T	Homozygous	18	18	100
6	4887174	SNV	G	A	Homozygous	18	18	100
6	5112058	SNV	C	A	Homozygous	24	24	100
6	8039384	SNV	C	T	Homozygous	31	31	100
6	8372126^8372127	Insertion	-	A	Homozygous	28	28	100
6	30366921	SNV	T	C	Homozygous	27	27	100
7	601021..601022	Deletion	TT	-	Homozygous	17	17	100
7	601025..601027	Deletion	GGG	-	Homozygous	17	17	100
7	601031	Deletion	C	-	Homozygous	17	17	100
7	1496582	SNV	C	T	Homozygous	21	22	95.45
7	1496584..1496585	Replacement	TA	G	Homozygous	21	21	100
7	1496588	SNV	T	A	Homozygous	21	21	100
7	1496590	SNV	A	G	Homozygous	21	21	100
7	1496595	Deletion	T	-	Homozygous	21	21	100
7	1496606..1496607	MNV	TT	AA	Homozygous	22	22	100
7	1737763..1737764	MNV	GA	AT	Homozygous	25	25	100
7	2347206^2347207	Insertion	-	T	Homozygous	22	23	95.65
7	2607885	SNV	G	T	Homozygous	20	20	100
7	2797387	SNV	C	T	Homozygous	35	35	100
7	5977013	SNV	G	T	Homozygous	40	40	100
7	10995217	SNV	C	A	Homozygous	26	26	100
8	157450	Deletion	C	-	Homozygous	26	26	100
8	856714	SNV	G	A	Homozygous	29	29	100
8	1501252^1501253	Insertion	-	A	Homozygous	32	33	96.97
8	3470948	Deletion	A	-	Homozygous	33	34	97.06
8	3757815..3757816	MNV	GC	AG	Homozygous	25	26	96.15
8	5256690..5256691	Deletion	TC	-	Homozygous	24	24	100
8	5689339	SNV	C	A	Homozygous	12	12	100
8	5935727	SNV	G	A	Homozygous	22	22	100
8	6071285	SNV	T	C	Homozygous	26	27	96.3
8	7328885..7328886	Replacement	GG	T	Homozygous	20	21	95.24
8	7328888	SNV	C	T	Homozygous	21	22	95.45
8	7328890	Deletion	C	-	Homozygous	21	22	95.45
8	7328892	Deletion	C	-	Homozygous	21	22	95.45
8	7328897..7328898	Deletion	GG	-	Homozygous	22	23	95.65
8	7328900	SNV	G	A	Homozygous	23	24	95.83
8	7692499	SNV	C	A	Homozygous	34	34	100
8	7796277	Deletion	G	-	Homozygous	24	25	96
8	8687106	SNV	C	T	Homozygous	27	27	100
8	8879163^8879164	Insertion	-	TTACTTT	Homozygous	23	24	95.83
8	9090300	SNV	T	C	Homozygous	16	16	100
8	11313516	SNV	G	A	Homozygous	27	27	100
8	14635977	SNV	G	T	Homozygous	30	30	100
8	16160955	SNV	T	A	Homozygous	29	29	100
8	16160957	SNV	C	A	Homozygous	29	29	100
8	17663063..17663069	Deletion	CTCCGTT	-	Homozygous	16	16	100
8	18672225	SNV	G	C	Homozygous	15	15	100
8	19124289^19124290	Insertion	-	A	Homozygous	23	24	95.83
8	21108493	Deletion	T	-	Homozygous	27	27	100
9	672087..672088	Deletion	AG	-	Homozygous	34	34	100
9	1316251	SNV	C	A	Homozygous	23	23	100
9	5004984	SNV	C	T	Homozygous	19	19	100
9	18690391	SNV	G	T	Homozygous	40	40	100
9	21605616	SNV	A	T	Homozygous	21	21	100
10	1263676	Deletion	G	-	Homozygous	27	27	100
10	1470533	SNV	G	T	Homozygous	35	35	100
10	1680935	SNV	T	A	Homozygous	27	27	100
10	7411924	SNV	A	C	Homozygous	21	22	95.45
10	15249192..15249193	MNV	AC	CG	Homozygous	20	21	95.24
11	495605	SNV	T	A	Homozygous	30	30	100
11	551791	Deletion	T	-	Homozygous	19	19	100
11	2448341	SNV	G	T	Homozygous	16	16	100
11	12314333	SNV	C	T	Homozygous	38	40	95
11	16316215	SNV	T	G	Homozygous	24	24	100
11	18001024..18001025	MNV	TC	AT	Homozygous	22	23	95.65
11	18001027	Deletion	G	-	Homozygous	22	23	95.65
11	18001029..18001030	MNV	GA	TT	Homozygous	22	23	95.65
11	18001033	Deletion	A	-	Homozygous	23	24	95.83
11	18001035^18001036	Insertion	-	C	Homozygous	23	24	95.83
11	18001068	Deletion	T	-	Homozygous	30	31	96.77
11	18001076..18001077	MNV	AA	CG	Homozygous	28	29	96.55
11	18001079..18001080	MNV	TT	CC	Homozygous	28	28	100
11	18001082	SNV	C	T	Homozygous	30	30	100
11	18001085..18001089	MNV	GGAAG	TTCTC	Homozygous	30	30	100
11	20050680	SNV	C	T	Homozygous	24	24	100
11	21962187	SNV	A	T	Homozygous	44	44	100
11	24483724	SNV	G	T	Homozygous	35	35	100
11	25677786	SNV	G	T	Homozygous	26	26	100
11	27035824	SNV	G	A	Homozygous	22	23	95.65
11	28123246	Deletion	T	-	Homozygous	22	23	95.65
12	390912	SNV	C	G	Homozygous	22	22	100
12	9300770	SNV	C	A	Homozygous	31	31	100
12	11541715	SNV	G	C	Homozygous	26	26	100
12	11752921	SNV	G	A	Homozygous	33	33	100
12	11953579	Deletion	G	-	Homozygous	21	21	100
12	12523329	SNV	T	C	Homozygous	16	16	100
12	12656302	SNV	G	T	Homozygous	17	17	100
12	14886144	SNV	G	A	Homozygous	16	16	100
12	15627913	SNV	C	T	Homozygous	38	38	100
12	15646062	SNV	C	A	Homozygous	31	31	100
12	16448610	SNV	G	A	Homozygous	31	31	100
12	16673692	SNV	T	A	Homozygous	25	25	100
12	16692551	SNV	T	A	Homozygous	17	17	100
12	18461618	SNV	C	T	Homozygous	21	21	100
12	19549239..19549240	Deletion	GA	-	Homozygous	33	34	97.06
12	19776011	SNV	C	A	Homozygous	26	26	100
12	20399763	SNV	G	T	Homozygous	39	39	100
12	21276829	SNV	C	T	Homozygous	24	24	100

[truncated: 11 more sheets: Fig.S2b, Fig. S3b, Fig.S4b, Fig.S5g, Fig S6ab, Fig S6c, Fig. S7, Fig.S8, Fig. S9, Fig. S11a, Fig S11b]
